# Supplementary material for: Dichlorido(furfuryl­amine-κN)(η6-hexa­methyl­benzene)­ruthenium(II)
Source: Acta Crystallogr Sect E Struct Rep Online. 2011 Oct 22;67(Pt 11):m1592. doi: 10.1107/S1600536811043170 (PMC3247003; doi:10.1107/S1600536811043170)
Supplement: Supplementary file 1 [file e-67-m1592-sup1.cif]

##############################################################################
#                                                                            #
# This CIF contains the data in a paper accepted for publication in          #
# Acta Crystallographica Section E. It conforms to the requirements of       #
# Notes for Authors for Acta Crystallographica Section E, and has been       #
# peer reviewed under the auspices of the IUCr Commission on Journals.       #
#                                                                            #
# Full details of the Crystallographic Information File format               #
# are given in the paper "The Crystallographic Information File (CIF):       #
# a New Standard Archive File for Crystallography" by S. R. Hall, F. H.      #
# Allen and I. D. Brown [Acta Cryst. (1991), A47, 655-685].                  #
#                                                                            #
# The current version of the core CIF dictionary is obtainable from          #
# ftp://ftp.iucr.org/pub/cif_core.dic.                                       #
#                                                                            #
# Software is freely available for graphical display of the structure(s)     #
# in this CIF. For information consult the CIF software page                 #
# http://www.iucr.org/resources/cif/software.                                #
#                                                                            #
# This file may be used for bona fide research purposes within the           #
# scientific community so long as proper attribution is given to the journal # 
# article from which it was obtained.                                        #
#                                                                            #
##############################################################################
data_I
_audit_creation_method     SHELXL97
_chemical_name_systematic
;
Dichlorido(furfurylamine-\k<i>N</i>)(\h^6^-hexamethylbenzene)ruthenium(II)
;
_chemical_name_common     ?
_chemical_formula_moiety     'C17 H25 Cl2 N O Ru'
_chemical_formula_sum     'C17 H25 Cl2 N O Ru'
_chemical_formula_iupac     '[Ru Cl2 (C12 H18) (C5 H7 N O)]'
_chemical_formula_weight     431.35
_chemical_melting_point     ?
_symmetry_cell_setting     monoclinic
_symmetry_space_group_name_H-M     'P 21/a'
_symmetry_space_group_name_Hall     '-P 2yab'
loop_
    _symmetry_equiv_pos_as_xyz
    'x, y, z'
    '-x+1/2, y+1/2, -z'
    '-x, -y, -z'
    'x-1/2, -y-1/2, z'
_cell_length_a     7.6883(6)
_cell_length_b     22.8748(18)
_cell_length_c     10.1000(7)
_cell_angle_alpha     90.00
_cell_angle_beta     100.493(9)
_cell_angle_gamma     90.00
_cell_volume     1746.6(2)
_cell_formula_units_Z     4
_cell_measurement_reflns_used     8000
_cell_measurement_theta_min     2.00
_cell_measurement_theta_max     26.05
_cell_measurement_temperature     173(2)
_exptl_crystal_description     block
_exptl_crystal_colour     orange
_exptl_crystal_size_max     0.15
_exptl_crystal_size_mid     0.12
_exptl_crystal_size_min     0.11
_exptl_crystal_density_diffrn     1.640
_exptl_crystal_density_meas     ?
_exptl_crystal_density_method     'not measured'
_exptl_crystal_F_000     880
_exptl_absorpt_coefficient_mu     1.204
_exptl_absorpt_correction_type     none
_exptl_absorpt_process_details     ?
_exptl_absorpt_correction_T_min     ?
_exptl_absorpt_correction_T_max     ?
_exptl_special_details
;
A crystal was mounted at 173 K on a Bruker <i>SMART</i> CCD PLATFORM using Mo
<i>K</i>\a graphite monochromated radiation. Image plate distance 70 mm, \f
oscillation scans 0 - 200\%, step \D\f = 1.0\%, 3 minutes per frame.
;
_diffrn_ambient_temperature     173(2)
_diffrn_radiation_type     MoK\a
_diffrn_radiation_wavelength     0.71073
_diffrn_radiation_source     'fine-focus sealed tube'
_diffrn_radiation_monochromator     graphite
_diffrn_measurement_device_type     'Bruker SMART CCD PLATFORM'
_diffrn_measurement_method     \w
_diffrn_detector_area_resol_mean     0
_diffrn_reflns_number     13771
_diffrn_reflns_av_R_equivalents     0.0401
_diffrn_reflns_av_sigmaI/netI     0.0369
_diffrn_reflns_theta_min     2.05
_diffrn_reflns_theta_max     26.04
_diffrn_reflns_theta_full     26.04
_diffrn_measured_fraction_theta_max     0.994
_diffrn_measured_fraction_theta_full     0.994
_diffrn_reflns_limit_h_min     -9
_diffrn_reflns_limit_h_max     9
_diffrn_reflns_limit_k_min     -28
_diffrn_reflns_limit_k_max     28
_diffrn_reflns_limit_l_min     -12
_diffrn_reflns_limit_l_max     12
_diffrn_standards_number     0
_diffrn_standards_interval_count     0
_diffrn_standards_interval_time     0
_diffrn_standards_decay_%     0
_refine_special_details
;
Refinement of <i>F</i>^2^ against ALL reflections. The weighted <i>R</i>-factor
<i>wR</i> and goodness of fit <i>S</i> are based on <i>F</i>^2^, conventional
<i>R</i>-factors <i>R</i> are based on <i>F</i>, with <i>F</i> set to zero for
negative <i>F</i>^2^. The threshold expression of <i>F</i>^2^ >
\s(<i>F</i>^2^) is used only for calculating <i>R</i>-factors(gt) <i>etc</i>.
and is not relevant to the choice of reflections for refinement.
<i>R</i>-factors based on <i>F</i>^2^ are statistically about twice as large
as those based on <i>F</i>, and <i>R</i>- factors based on ALL data will be
even larger.
;
_reflns_number_total     3428
_reflns_number_gt     2693
_reflns_threshold_expression     I>2sigma(I)
_refine_ls_structure_factor_coef     Fsqd
_refine_ls_matrix_type     full
_refine_ls_R_factor_all     0.0443
_refine_ls_R_factor_gt     0.0328
_refine_ls_wR_factor_gt     0.0776
_refine_ls_wR_factor_ref     0.0805
_refine_ls_goodness_of_fit_ref     0.938
_refine_ls_restrained_S_all     0.938
_refine_ls_number_reflns     3428
_refine_ls_number_parameters     205
_refine_ls_number_restraints     0
_refine_ls_hydrogen_treatment     constr
_refine_ls_weighting_scheme     calc
_refine_ls_weighting_details
                 'calc w=1/[\s^2^(Fo^2^)+(0.0567P)^2^] where P=(Fo^2^+2Fc^2^)/3'
_atom_sites_solution_hydrogens     geom
_atom_sites_solution_primary     direct
_atom_sites_solution_secondary     difmap
_refine_ls_shift/su_max     0.002
_refine_ls_shift/su_mean     0.000
_refine_diff_density_max     0.654
_refine_diff_density_min     -0.981
_refine_ls_extinction_method     none
_refine_ls_extinction_coef     ?
loop_
    _atom_type_symbol
    _atom_type_description
    _atom_type_scat_dispersion_real
    _atom_type_scat_dispersion_imag
    _atom_type_scat_source
    'C' 'C' 0.0033 0.0016
                         'International Tables Vol C Tables 4.2.6.8 and 6.1.1.4'
    'H' 'H' 0.0000 0.0000
                         'International Tables Vol C Tables 4.2.6.8 and 6.1.1.4'
    'Cl' 'Cl' 0.1484 0.1585
                         'International Tables Vol C Tables 4.2.6.8 and 6.1.1.4'
    'N' 'N' 0.0061 0.0033
                         'International Tables Vol C Tables 4.2.6.8 and 6.1.1.4'
    'O' 'O' 0.0106 0.0060
                         'International Tables Vol C Tables 4.2.6.8 and 6.1.1.4'
    'Ru' 'Ru' -1.2594 0.8363
                         'International Tables Vol C Tables 4.2.6.8 and 6.1.1.4'
_computing_data_collection     'SMART (Bruker, 1999)'
_computing_cell_refinement     'SMART and SAINT (Bruker, 1999)'
_computing_data_reduction     'SAINT (Bruker, 1999)'
_computing_structure_solution     'SIR97 (Altomare <i>et al.</i>, 1999)'
_computing_structure_refinement     'SHELXTL (Sheldrick, 2008)'
_computing_molecular_graphics     'SHELXTL (Sheldrick, 2008)'
_computing_publication_material     'SHELXTL (Sheldrick, 2008)'
loop_
    _atom_site_type_symbol
    _atom_site_label
    _atom_site_fract_x
    _atom_site_fract_y
    _atom_site_fract_z
    _atom_site_U_iso_or_equiv
    _atom_site_adp_type
    _atom_site_calc_flag
    _atom_site_refinement_flags
    _atom_site_occupancy
    _atom_site_symmetry_multiplicity
    _atom_site_disorder_assembly
    _atom_site_disorder_group
    C C1 -0.2917(6) 0.67556(18) -0.3554(4) 0.0458(11) Uani d . 1 1 . .
    H H1 -0.3165 0.6690 -0.4478 0.055 Uiso calc R 1 1 . .
    C C2 -0.3965(6) 0.7033(2) -0.2866(5) 0.0554(14) Uani d . 1 1 . .
    H H2 -0.5055 0.7201 -0.3215 0.067 Uiso calc R 1 1 . .
    C C3 -0.3115(6) 0.70300(18) -0.1486(4) 0.0416(10) Uani d . 1 1 . .
    H H3 -0.3544 0.7188 -0.0760 0.050 Uiso calc R 1 1 . .
    C C4 -0.1575(5) 0.67527(14) -0.1450(3) 0.0258(7) Uani d . 1 1 . .
    C C5 -0.0108(5) 0.66154(16) -0.0330(4) 0.0318(8) Uani d . 1 1 . .
    H H5A 0.0999 0.6643 -0.0657 0.038 Uiso calc R 1 1 . .
    H H5B -0.0086 0.6908 0.0368 0.038 Uiso calc R 1 1 . .
    C C6 0.3433(4) 0.64157(14) 0.2398(3) 0.0189(7) Uani d . 1 1 . .
    C C7 0.3751(4) 0.58374(14) 0.1941(3) 0.0204(7) Uani d . 1 1 . .
    C C8 0.3450(4) 0.53442(14) 0.2709(3) 0.0194(7) Uani d . 1 1 . .
    C C9 0.2821(4) 0.54158(14) 0.3960(3) 0.0200(7) Uani d . 1 1 . .
    C C10 0.2485(4) 0.59829(14) 0.4412(3) 0.0190(7) Uani d . 1 1 . .
    C C11 0.2777(4) 0.64832(14) 0.3620(3) 0.0194(7) Uani d . 1 1 . .
    C C12 0.3872(5) 0.69403(15) 0.1635(4) 0.0276(8) Uani d . 1 1 . .
    H H12A 0.3169 0.7266 0.1823 0.041 Uiso calc R 1 1 . .
    H H12B 0.3624 0.6858 0.0687 0.041 Uiso calc R 1 1 . .
    H H12C 0.5103 0.7033 0.1906 0.041 Uiso calc R 1 1 . .
    C C13 0.4423(5) 0.57521(16) 0.0645(3) 0.0281(8) Uani d . 1 1 . .
    H H13A 0.5586 0.5584 0.0834 0.042 Uiso calc R 1 1 . .
    H H13B 0.4469 0.6123 0.0207 0.042 Uiso calc R 1 1 . .
    H H13C 0.3641 0.5495 0.0066 0.042 Uiso calc R 1 1 . .
    C C14 0.3796(5) 0.47449(15) 0.2214(4) 0.0324(8) Uani d . 1 1 . .
    H H14A 0.3347 0.4720 0.1264 0.049 Uiso calc R 1 1 . .
    H H14B 0.3218 0.4459 0.2678 0.049 Uiso calc R 1 1 . .
    H H14C 0.5047 0.4672 0.2382 0.049 Uiso calc R 1 1 . .
    C C15 0.2467(5) 0.48765(15) 0.4726(3) 0.0277(8) Uani d . 1 1 . .
    H H15A 0.1908 0.4986 0.5465 0.042 Uiso calc R 1 1 . .
    H H15B 0.3564 0.4682 0.5063 0.042 Uiso calc R 1 1 . .
    H H15C 0.1703 0.4618 0.4136 0.042 Uiso calc R 1 1 . .
    C C16 0.1769(5) 0.60788(16) 0.5680(3) 0.0291(8) Uani d . 1 1 . .
    H H16A 0.1548 0.5708 0.6062 0.044 Uiso calc R 1 1 . .
    H H16B 0.0684 0.6296 0.5477 0.044 Uiso calc R 1 1 . .
    H H16C 0.2615 0.6294 0.6312 0.044 Uiso calc R 1 1 . .
    C C17 0.2342(5) 0.70814(14) 0.4072(3) 0.0284(8) Uani d . 1 1 . .
    H H17A 0.3356 0.7331 0.4119 0.043 Uiso calc R 1 1 . .
    H H17B 0.2020 0.7056 0.4945 0.043 Uiso calc R 1 1 . .
    H H17C 0.1373 0.7241 0.3441 0.043 Uiso calc R 1 1 . .
    Cl Cl1 -0.15438(11) 0.63943(4) 0.27606(9) 0.0297(2) Uani d . 1 1 . .
    Cl Cl2 -0.08251(10) 0.50113(3) 0.18615(8) 0.02257(18) Uani d . 1 1 . .
    N N -0.0221(4) 0.60308(11) 0.0272(3) 0.0209(6) Uani d . 1 1 . .
    H H1A 0.0225 0.5772 -0.0248 0.025 Uiso calc R 1 1 . .
    H H1B -0.1376 0.5945 0.0208 0.025 Uiso calc R 1 1 . .
    O O -0.1412(4) 0.65784(12) -0.2709(2) 0.0377(6) Uani d . 1 1 . .
    Ru Ru 0.10420(3) 0.587116(10) 0.23267(2) 0.01582(9) Uani d . 1 1 . .
loop_
    _atom_site_aniso_label
    _atom_site_aniso_U_11
    _atom_site_aniso_U_22
    _atom_site_aniso_U_33
    _atom_site_aniso_U_12
    _atom_site_aniso_U_13
    _atom_site_aniso_U_23
    C1 0.071(3) 0.032(2) 0.0259(19) -0.008(2) -0.013(2) 0.0090(17)
    C2 0.049(3) 0.044(3) 0.059(3) 0.006(2) -0.027(2) 0.011(2)
    C3 0.041(2) 0.037(2) 0.044(2) 0.0089(19) 0.0012(19) -0.0058(18)
    C4 0.0314(19) 0.0203(16) 0.0236(16) -0.0037(15) -0.0008(14) 0.0029(13)
    C5 0.035(2) 0.0264(19) 0.0295(18) -0.0074(16) -0.0050(15) 0.0062(15)
    C6 0.0107(15) 0.0185(15) 0.0259(16) -0.0042(12) -0.0011(12) -0.0005(12)
    C7 0.0136(15) 0.0233(16) 0.0241(16) -0.0020(13) 0.0031(12) -0.0033(13)
    C8 0.0126(15) 0.0195(16) 0.0249(16) 0.0029(12) 0.0004(12) -0.0005(13)
    C9 0.0147(16) 0.0207(16) 0.0223(15) 0.0001(13) -0.0027(12) 0.0038(12)
    C10 0.0157(15) 0.0257(17) 0.0140(14) -0.0015(13) -0.0018(12) -0.0026(12)
    C11 0.0156(16) 0.0200(16) 0.0199(15) -0.0032(13) -0.0039(12) -0.0055(12)
    C12 0.0248(18) 0.0246(17) 0.0329(18) -0.0080(15) 0.0039(14) 0.0020(14)
    C13 0.0269(18) 0.033(2) 0.0263(17) -0.0018(15) 0.0114(14) -0.0063(14)
    C14 0.031(2) 0.0235(18) 0.044(2) 0.0068(16) 0.0093(17) -0.0049(15)
    C15 0.0280(19) 0.0251(17) 0.0291(18) 0.0007(15) 0.0024(15) 0.0070(14)
    C16 0.035(2) 0.0317(19) 0.0218(16) -0.0043(16) 0.0071(15) -0.0031(14)
    C17 0.036(2) 0.0207(17) 0.0280(17) -0.0007(15) 0.0035(15) -0.0072(14)
    Cl1 0.0201(4) 0.0318(5) 0.0365(5) 0.0070(4) 0.0036(3) -0.0094(4)
    Cl2 0.0227(4) 0.0208(4) 0.0239(4) -0.0054(3) 0.0035(3) -0.0013(3)
    N 0.0230(14) 0.0196(14) 0.0188(13) 0.0006(11) -0.0003(11) 0.0025(10)
    O 0.0504(17) 0.0359(15) 0.0274(13) -0.0006(13) 0.0083(12) 0.0029(11)
    Ru 0.01421(14) 0.01550(14) 0.01747(14) 0.00002(10) 0.00214(9) -0.00114(10)
_geom_special_details
;
All e.s.d.'s (except the e.s.d. in the dihedral angle between two l.s. planes)
are estimated using the full covariance matrix. The cell e.s.d.'s are taken
into account individually in the estimation of e.s.d.'s in distances, angles
and torsion angles; correlations between e.s.d.'s in cell parameters are only
used when they are defined by crystal symmetry. An approximate (isotropic)
treatment of cell e.s.d.'s is used for estimating e.s.d.'s involving l.s.
planes.
;
loop_
    _geom_bond_atom_site_label_1
    _geom_bond_atom_site_label_2
    _geom_bond_site_symmetry_2
    _geom_bond_distance
    _geom_bond_publ_flag
    C1 C2 . 1.319(7) ?
    C1 O . 1.368(5) ?
    C1 H1 . 0.9300 ?
    C2 C3 . 1.428(6) ?
    C2 H2 . 0.9300 ?
    C3 C4 . 1.338(5) ?
    C3 H3 . 0.9300 ?
    C4 O . 1.360(4) ?
    C4 C5 . 1.478(5) ?
    C5 N . 1.478(4) ?
    C5 H5A . 0.9700 ?
    C5 H5B . 0.9700 ?
    C6 C11 . 1.425(4) ?
    C6 C7 . 1.437(4) ?
    C6 C12 . 1.498(4) ?
    C6 Ru . 2.211(3) ?
    C7 C8 . 1.412(4) ?
    C7 C13 . 1.505(5) ?
    C7 Ru . 2.189(3) ?
    C8 C9 . 1.442(4) ?
    C8 C14 . 1.500(4) ?
    C8 Ru . 2.184(3) ?
    C9 C10 . 1.415(4) ?
    C9 C15 . 1.507(4) ?
    C9 Ru . 2.204(3) ?
    C10 C11 . 1.437(4) ?
    C10 C16 . 1.499(4) ?
    C10 Ru . 2.209(3) ?
    C11 C17 . 1.499(4) ?
    C11 Ru . 2.194(3) ?
    C12 H12A . 0.9600 ?
    C12 H12B . 0.9600 ?
    C12 H12C . 0.9600 ?
    C13 H13A . 0.9600 ?
    C13 H13B . 0.9600 ?
    C13 H13C . 0.9600 ?
    C14 H14A . 0.9600 ?
    C14 H14B . 0.9600 ?
    C14 H14C . 0.9600 ?
    C15 H15A . 0.9600 ?
    C15 H15B . 0.9600 ?
    C15 H15C . 0.9600 ?
    C16 H16A . 0.9600 ?
    C16 H16B . 0.9600 ?
    C16 H16C . 0.9600 ?
    C17 H17A . 0.9600 ?
    C17 H17B . 0.9600 ?
    C17 H17C . 0.9600 ?
    Cl1 Ru . 2.4277(9) ?
    Cl2 Ru . 2.4299(8) ?
    N Ru . 2.156(2) ?
    N H1A . 0.9000 ?
    N H1B . 0.9000 ?
loop_
    _geom_angle_atom_site_label_1
    _geom_angle_atom_site_label_2
    _geom_angle_atom_site_label_3
    _geom_angle_site_symmetry_1
    _geom_angle_site_symmetry_3
    _geom_angle
    _geom_angle_publ_flag
    C2 C1 O . . 110.0(3) ?
    C2 C1 H1 . . 125.0 ?
    O C1 H1 . . 125.0 ?
    C1 C2 C3 . . 107.3(4) ?
    C1 C2 H2 . . 126.4 ?
    C3 C2 H2 . . 126.4 ?
    C4 C3 C2 . . 105.9(4) ?
    C4 C3 H3 . . 127.0 ?
    C2 C3 H3 . . 127.0 ?
    C3 C4 O . . 110.2(3) ?
    C3 C4 C5 . . 132.0(4) ?
    O C4 C5 . . 117.8(3) ?
    N C5 C4 . . 114.4(3) ?
    N C5 H5A . . 108.7 ?
    C4 C5 H5A . . 108.7 ?
    N C5 H5B . . 108.7 ?
    C4 C5 H5B . . 108.7 ?
    H5A C5 H5B . . 107.6 ?
    C11 C6 C7 . . 119.1(3) ?
    C11 C6 C12 . . 120.5(3) ?
    C7 C6 C12 . . 120.3(3) ?
    C11 C6 Ru . . 70.48(17) ?
    C7 C6 Ru . . 70.13(17) ?
    C12 C6 Ru . . 134.3(2) ?
    C8 C7 C6 . . 120.3(3) ?
    C8 C7 C13 . . 119.4(3) ?
    C6 C7 C13 . . 120.3(3) ?
    C8 C7 Ru . . 70.96(18) ?
    C6 C7 Ru . . 71.76(18) ?
    C13 C7 Ru . . 130.4(2) ?
    C7 C8 C9 . . 120.4(3) ?
    C7 C8 C14 . . 119.3(3) ?
    C9 C8 C14 . . 120.3(3) ?
    C7 C8 Ru . . 71.36(18) ?
    C9 C8 Ru . . 71.56(17) ?
    C14 C8 Ru . . 129.9(2) ?
    C10 C9 C8 . . 119.8(3) ?
    C10 C9 C15 . . 121.6(3) ?
    C8 C9 C15 . . 118.5(3) ?
    C10 C9 Ru . . 71.52(17) ?
    C8 C9 Ru . . 70.07(17) ?
    C15 C9 Ru . . 128.7(2) ?
    C9 C10 C11 . . 119.6(3) ?
    C9 C10 C16 . . 121.8(3) ?
    C11 C10 C16 . . 118.5(3) ?
    C9 C10 Ru . . 71.08(16) ?
    C11 C10 Ru . . 70.36(16) ?
    C16 C10 Ru . . 129.2(2) ?
    C6 C11 C10 . . 120.8(3) ?
    C6 C11 C17 . . 119.7(3) ?
    C10 C11 C17 . . 119.4(3) ?
    C6 C11 Ru . . 71.77(17) ?
    C10 C11 Ru . . 71.54(17) ?
    C17 C11 Ru . . 128.2(2) ?
    C6 C12 H12A . . 109.5 ?
    C6 C12 H12B . . 109.5 ?
    H12A C12 H12B . . 109.5 ?
    C6 C12 H12C . . 109.5 ?
    H12A C12 H12C . . 109.5 ?
    H12B C12 H12C . . 109.5 ?
    C7 C13 H13A . . 109.5 ?
    C7 C13 H13B . . 109.5 ?
    H13A C13 H13B . . 109.5 ?
    C7 C13 H13C . . 109.5 ?
    H13A C13 H13C . . 109.5 ?
    H13B C13 H13C . . 109.5 ?
    C8 C14 H14A . . 109.5 ?
    C8 C14 H14B . . 109.5 ?
    H14A C14 H14B . . 109.5 ?
    C8 C14 H14C . . 109.5 ?
    H14A C14 H14C . . 109.5 ?
    H14B C14 H14C . . 109.5 ?
    C9 C15 H15A . . 109.5 ?
    C9 C15 H15B . . 109.5 ?
    H15A C15 H15B . . 109.5 ?
    C9 C15 H15C . . 109.5 ?
    H15A C15 H15C . . 109.5 ?
    H15B C15 H15C . . 109.5 ?
    C10 C16 H16A . . 109.5 ?
    C10 C16 H16B . . 109.5 ?
    H16A C16 H16B . . 109.5 ?
    C10 C16 H16C . . 109.5 ?
    H16A C16 H16C . . 109.5 ?
    H16B C16 H16C . . 109.5 ?
    C11 C17 H17A . . 109.5 ?
    C11 C17 H17B . . 109.5 ?
    H17A C17 H17B . . 109.5 ?
    C11 C17 H17C . . 109.5 ?
    H17A C17 H17C . . 109.5 ?
    H17B C17 H17C . . 109.5 ?
    C5 N Ru . . 119.9(2) ?
    C5 N H1A . . 107.3 ?
    Ru N H1A . . 107.3 ?
    C5 N H1B . . 107.3 ?
    Ru N H1B . . 107.3 ?
    H1A N H1B . . 106.9 ?
    C4 O C1 . . 106.6(3) ?
    N Ru C8 . . 118.85(11) ?
    N Ru C7 . . 96.38(11) ?
    C8 Ru C7 . . 37.68(12) ?
    N Ru C11 . . 125.70(11) ?
    C8 Ru C11 . . 80.97(12) ?
    C7 Ru C11 . . 68.50(12) ?
    N Ru C9 . . 155.51(12) ?
    C8 Ru C9 . . 38.38(12) ?
    C7 Ru C9 . . 68.63(12) ?
    C11 Ru C9 . . 68.20(12) ?
    N Ru C10 . . 163.32(11) ?
    C8 Ru C10 . . 68.47(11) ?
    C7 Ru C10 . . 81.08(12) ?
    C11 Ru C10 . . 38.10(11) ?
    C9 Ru C10 . . 37.40(11) ?
    N Ru C6 . . 99.31(11) ?
    C8 Ru C6 . . 68.43(12) ?
    C7 Ru C6 . . 38.11(11) ?
    C11 Ru C6 . . 37.75(12) ?
    C9 Ru C6 . . 80.98(12) ?
    C10 Ru C6 . . 68.52(12) ?
    N Ru Cl1 . . 81.39(8) ?
    C8 Ru Cl1 . . 159.36(9) ?
    C7 Ru Cl1 . . 152.45(9) ?
    C11 Ru Cl1 . . 90.40(9) ?
    C9 Ru Cl1 . . 120.98(9) ?
    C10 Ru Cl1 . . 93.22(9) ?
    C6 Ru Cl1 . . 114.82(9) ?
    N Ru Cl2 . . 78.72(7) ?
    C8 Ru Cl2 . . 92.25(8) ?
    C7 Ru Cl2 . . 119.00(8) ?
    C11 Ru Cl2 . . 154.90(9) ?
    C9 Ru Cl2 . . 91.51(8) ?
    C10 Ru Cl2 . . 117.02(9) ?
    C6 Ru Cl2 . . 157.04(9) ?
    Cl1 Ru Cl2 . . 87.68(3) ?
loop_
    _geom_torsion_atom_site_label_1
    _geom_torsion_atom_site_label_2
    _geom_torsion_atom_site_label_3
    _geom_torsion_atom_site_label_4
    _geom_torsion_site_symmetry_1
    _geom_torsion_site_symmetry_2
    _geom_torsion_site_symmetry_3
    _geom_torsion_site_symmetry_4
    _geom_torsion
    _geom_torsion_publ_flag
    O C1 C2 C3 . . . . -1.1(5) ?
    C1 C2 C3 C4 . . . . 1.0(5) ?
    C2 C3 C4 O . . . . -0.6(5) ?
    C2 C3 C4 C5 . . . . 179.2(4) ?
    C3 C4 C5 N . . . . 93.9(5) ?
    O C4 C5 N . . . . -86.4(4) ?
    C11 C6 C7 C8 . . . . -1.2(4) ?
    C12 C6 C7 C8 . . . . 175.7(3) ?
    Ru C6 C7 C8 . . . . -53.8(3) ?
    C11 C6 C7 C13 . . . . 179.3(3) ?
    C12 C6 C7 C13 . . . . -3.8(4) ?
    Ru C6 C7 C13 . . . . 126.7(3) ?
    C11 C6 C7 Ru . . . . 52.6(2) ?
    C12 C6 C7 Ru . . . . -130.5(3) ?
    C6 C7 C8 C9 . . . . -0.1(5) ?
    C13 C7 C8 C9 . . . . 179.5(3) ?
    Ru C7 C8 C9 . . . . -54.2(3) ?
    C6 C7 C8 C14 . . . . -179.8(3) ?
    C13 C7 C8 C14 . . . . -0.3(4) ?
    Ru C7 C8 C14 . . . . 126.0(3) ?
    C6 C7 C8 Ru . . . . 54.2(3) ?
    C13 C7 C8 Ru . . . . -126.3(3) ?
    C7 C8 C9 C10 . . . . 0.7(4) ?
    C14 C8 C9 C10 . . . . -179.5(3) ?
    Ru C8 C9 C10 . . . . -53.4(2) ?
    C7 C8 C9 C15 . . . . 178.2(3) ?
    C14 C8 C9 C15 . . . . -2.0(4) ?
    Ru C8 C9 C15 . . . . 124.1(3) ?
    C7 C8 C9 Ru . . . . 54.1(3) ?
    C14 C8 C9 Ru . . . . -126.1(3) ?
    C8 C9 C10 C11 . . . . -0.1(4) ?
    C15 C9 C10 C11 . . . . -177.5(3) ?
    Ru C9 C10 C11 . . . . -52.9(2) ?
    C8 C9 C10 C16 . . . . 177.8(3) ?
    C15 C9 C10 C16 . . . . 0.4(5) ?
    Ru C9 C10 C16 . . . . 125.1(3) ?
    C8 C9 C10 Ru . . . . 52.7(2) ?
    C15 C9 C10 Ru . . . . -124.7(3) ?
    C7 C6 C11 C10 . . . . 1.8(4) ?
    C12 C6 C11 C10 . . . . -175.1(3) ?
    Ru C6 C11 C10 . . . . 54.3(3) ?
    C7 C6 C11 C17 . . . . -176.6(3) ?
    C12 C6 C11 C17 . . . . 6.5(4) ?
    Ru C6 C11 C17 . . . . -124.2(3) ?
    C7 C6 C11 Ru . . . . -52.4(3) ?
    C12 C6 C11 Ru . . . . 130.7(3) ?
    C9 C10 C11 C6 . . . . -1.2(4) ?
    C16 C10 C11 C6 . . . . -179.1(3) ?
    Ru C10 C11 C6 . . . . -54.4(3) ?
    C9 C10 C11 C17 . . . . 177.3(3) ?
    C16 C10 C11 C17 . . . . -0.7(4) ?
    Ru C10 C11 C17 . . . . 124.1(3) ?
    C9 C10 C11 Ru . . . . 53.2(2) ?
    C16 C10 C11 Ru . . . . -124.8(3) ?
    C4 C5 N Ru . . . . -154.7(3) ?
    C3 C4 O C1 . . . . -0.1(4) ?
    C5 C4 O C1 . . . . -179.9(3) ?
    C2 C1 O C4 . . . . 0.7(5) ?
    C5 N Ru C8 . . . . -106.9(3) ?
    C5 N Ru C7 . . . . -74.8(3) ?
    C5 N Ru C11 . . . . -6.8(3) ?
    C5 N Ru C9 . . . . -125.1(3) ?
    C5 N Ru C10 . . . . 5.4(5) ?
    C5 N Ru C6 . . . . -36.4(3) ?
    C5 N Ru Cl1 . . . . 77.5(3) ?
    C5 N Ru Cl2 . . . . 166.8(3) ?
    C7 C8 Ru N . . . . 59.6(2) ?
    C9 C8 Ru N . . . . -167.94(16) ?
    C14 C8 Ru N . . . . -53.5(3) ?
    C9 C8 Ru C7 . . . . 132.4(3) ?
    C14 C8 Ru C7 . . . . -113.1(4) ?
    C7 C8 Ru C11 . . . . -66.33(18) ?
    C9 C8 Ru C11 . . . . 66.11(19) ?
    C14 C8 Ru C11 . . . . -179.4(3) ?
    C7 C8 Ru C9 . . . . -132.4(3) ?
    C14 C8 Ru C9 . . . . 114.5(4) ?
    C7 C8 Ru C10 . . . . -103.8(2) ?
    C9 C8 Ru C10 . . . . 28.66(17) ?
    C14 C8 Ru C10 . . . . 143.1(3) ?
    C7 C8 Ru C6 . . . . -29.28(17) ?
    C9 C8 Ru C6 . . . . 103.2(2) ?
    C14 C8 Ru C6 . . . . -142.4(3) ?
    C7 C8 Ru Cl1 . . . . -132.6(2) ?
    C9 C8 Ru Cl1 . . . . -0.2(4) ?
    C14 C8 Ru Cl1 . . . . 114.3(3) ?
    C7 C8 Ru Cl2 . . . . 137.98(17) ?
    C9 C8 Ru Cl2 . . . . -89.59(17) ?
    C14 C8 Ru Cl2 . . . . 24.9(3) ?
    C8 C7 Ru N . . . . -130.50(18) ?
    C6 C7 Ru N . . . . 96.97(18) ?
    C13 C7 Ru N . . . . -17.6(3) ?
    C6 C7 Ru C8 . . . . -132.5(3) ?
    C13 C7 Ru C8 . . . . 112.9(4) ?
    C8 C7 Ru C11 . . . . 103.5(2) ?
    C6 C7 Ru C11 . . . . -28.98(18) ?
    C13 C7 Ru C11 . . . . -143.6(3) ?
    C8 C7 Ru C9 . . . . 29.47(18) ?
    C6 C7 Ru C9 . . . . -103.05(19) ?
    C13 C7 Ru C9 . . . . 142.3(3) ?
    C8 C7 Ru C10 . . . . 66.14(18) ?
    C6 C7 Ru C10 . . . . -66.39(18) ?
    C13 C7 Ru C10 . . . . 179.0(3) ?
    C8 C7 Ru C6 . . . . 132.5(3) ?
    C13 C7 Ru C6 . . . . -114.6(4) ?
    C8 C7 Ru Cl1 . . . . 145.91(17) ?
    C6 C7 Ru Cl1 . . . . 13.4(3) ?
    C13 C7 Ru Cl1 . . . . -101.2(3) ?
    C8 C7 Ru Cl2 . . . . -49.89(19) ?
    C6 C7 Ru Cl2 . . . . 177.58(14) ?
    C13 C7 Ru Cl2 . . . . 63.0(3) ?
    C6 C11 Ru N . . . . -52.9(2) ?
    C10 C11 Ru N . . . . 174.38(17) ?
    C17 C11 Ru N . . . . 61.0(3) ?
    C6 C11 Ru C8 . . . . 66.24(19) ?
    C10 C11 Ru C8 . . . . -66.45(19) ?
    C17 C11 Ru C8 . . . . -179.8(3) ?
    C6 C11 Ru C7 . . . . 29.25(18) ?
    C10 C11 Ru C7 . . . . -103.4(2) ?
    C17 C11 Ru C7 . . . . 143.2(3) ?
    C6 C11 Ru C9 . . . . 103.9(2) ?
    C10 C11 Ru C9 . . . . -28.76(18) ?
    C17 C11 Ru C9 . . . . -142.1(3) ?
    C6 C11 Ru C10 . . . . 132.7(3) ?
    C17 C11 Ru C10 . . . . -113.4(4) ?
    C10 C11 Ru C6 . . . . -132.7(3) ?
    C17 C11 Ru C6 . . . . 113.9(4) ?
    C6 C11 Ru Cl1 . . . . -132.59(17) ?
    C10 C11 Ru Cl1 . . . . 94.72(17) ?
    C17 C11 Ru Cl1 . . . . -18.7(3) ?
    C6 C11 Ru Cl2 . . . . 142.04(19) ?
    C10 C11 Ru Cl2 . . . . 9.3(3) ?
    C17 C11 Ru Cl2 . . . . -104.0(3) ?
    C10 C9 Ru N . . . . 158.9(2) ?
    C8 C9 Ru N . . . . 26.2(3) ?
    C15 C9 Ru N . . . . -84.9(4) ?
    C10 C9 Ru C8 . . . . 132.7(3) ?
    C15 C9 Ru C8 . . . . -111.1(4) ?
    C10 C9 Ru C7 . . . . 103.8(2) ?
    C8 C9 Ru C7 . . . . -28.97(17) ?
    C15 C9 Ru C7 . . . . -140.1(3) ?
    C10 C9 Ru C11 . . . . 29.27(18) ?
    C8 C9 Ru C11 . . . . -103.5(2) ?
    C15 C9 Ru C11 . . . . 145.4(3) ?
    C8 C9 Ru C10 . . . . -132.7(3) ?
    C15 C9 Ru C10 . . . . 116.2(4) ?
    C10 C9 Ru C6 . . . . 66.25(19) ?
    C8 C9 Ru C6 . . . . -66.48(19) ?
    C15 C9 Ru C6 . . . . -177.6(3) ?
    C10 C9 Ru Cl1 . . . . -47.4(2) ?
    C8 C9 Ru Cl1 . . . . 179.92(15) ?
    C15 C9 Ru Cl1 . . . . 68.8(3) ?
    C10 C9 Ru Cl2 . . . . -135.55(17) ?
    C8 C9 Ru Cl2 . . . . 91.72(17) ?
    C15 C9 Ru Cl2 . . . . -19.4(3) ?
    C9 C10 Ru N . . . . -148.7(4) ?
    C11 C10 Ru N . . . . -16.1(5) ?
    C16 C10 Ru N . . . . 95.2(5) ?
    C9 C10 Ru C8 . . . . -29.36(18) ?
    C11 C10 Ru C8 . . . . 103.3(2) ?
    C16 C10 Ru C8 . . . . -145.4(3) ?
    C9 C10 Ru C7 . . . . -66.30(19) ?
    C11 C10 Ru C7 . . . . 66.35(19) ?
    C16 C10 Ru C7 . . . . 177.7(3) ?
    C9 C10 Ru C11 . . . . -132.6(3) ?
    C16 C10 Ru C11 . . . . 111.3(4) ?
    C11 C10 Ru C9 . . . . 132.6(3) ?
    C16 C10 Ru C9 . . . . -116.0(4) ?
    C9 C10 Ru C6 . . . . -103.7(2) ?
    C11 C10 Ru C6 . . . . 28.92(18) ?
    C16 C10 Ru C6 . . . . 140.2(3) ?
    C9 C10 Ru Cl1 . . . . 140.83(17) ?
    C11 C10 Ru Cl1 . . . . -86.53(18) ?
    C16 C10 Ru Cl1 . . . . 24.8(3) ?
    C9 C10 Ru Cl2 . . . . 51.8(2) ?
    C11 C10 Ru Cl2 . . . . -175.56(15) ?
    C16 C10 Ru Cl2 . . . . -64.3(3) ?
    C11 C6 Ru N . . . . 138.96(18) ?
    C7 C6 Ru N . . . . -88.47(18) ?
    C12 C6 Ru N . . . . 25.0(3) ?
    C11 C6 Ru C8 . . . . -103.6(2) ?
    C7 C6 Ru C8 . . . . 28.97(18) ?
    C12 C6 Ru C8 . . . . 142.4(4) ?
    C11 C6 Ru C7 . . . . -132.6(3) ?
    C12 C6 Ru C7 . . . . 113.4(4) ?
    C7 C6 Ru C11 . . . . 132.6(3) ?
    C12 C6 Ru C11 . . . . -114.0(4) ?
    C11 C6 Ru C9 . . . . -65.85(19) ?
    C7 C6 Ru C9 . . . . 66.72(19) ?
    C12 C6 Ru C9 . . . . -179.8(3) ?
    C11 C6 Ru C10 . . . . -29.17(18) ?
    C7 C6 Ru C10 . . . . 103.4(2) ?
    C12 C6 Ru C10 . . . . -143.2(4) ?
    C11 C6 Ru Cl1 . . . . 54.20(19) ?
    C7 C6 Ru Cl1 . . . . -173.23(15) ?
    C12 C6 Ru Cl1 . . . . -59.8(3) ?
    C11 C6 Ru Cl2 . . . . -138.00(19) ?
    C7 C6 Ru Cl2 . . . . -5.4(3) ?
    C12 C6 Ru Cl2 . . . . 108.0(3) ?
loop_
    _geom_hbond_atom_site_label_D
    _geom_hbond_atom_site_label_H
    _geom_hbond_atom_site_label_A
    _geom_hbond_site_symmetry_A
    _geom_hbond_distance_DH
    _geom_hbond_distance_HA
    _geom_hbond_distance_DA
    _geom_hbond_angle_DHA
    N H1A Cl2 3_565 0.9 2.520 3.406(3) 168.3
data_global
_journal_date_recd_electronic     2011-10-18
_journal_date_accepted     2011-10-18
_journal_name_full     'Acta Crystallographica, Section E'
_journal_year     2011
_journal_volume     67
_journal_issue     11
_journal_page_first     m1592
_journal_page_last     m1592
_journal_paper_category     QM
_journal_coeditor_code     FF2034
_publ_contact_author
;
      Therrien, Bruno
      Institut de chimie,
      Universit\'e de Neuch\^atel,
      Avenue de Bellevaux 51,
      CH-2000 Neuch\^atel,
      Switzerland
;
_publ_contact_author_email     bruno.therrien@unine.ch
_publ_contact_author_fax     '+41 32 7182511'
_publ_contact_author_phone     '+41 32 7182499'
_publ_section_title
;
Dichlorido(furfurylamine-\k<i>N</i>)(\h^6^-hexamethylbenzene)ruthenium(II)
;
loop_
    _publ_author_name
    _publ_author_address
    'Garci, Amine'
;
      Institut de Chimie,
      Universit\'e de Neuch\^atel,
      Avenue de Bellevaux 51,
      CH-2000 Neuch\^atel,
      Switzerland
;
    'Thai, Trieu-Tien'
;
      Institut de Chimie,
      Universit\'e de Neuch\^atel,
      Avenue de Bellevaux 51,
      CH-2000 Neuch\^atel,
      Switzerland
;
    'S\"uss-Fink, Georg'
;
      Institut de Chimie,
      Universit\'e de Neuch\^atel,
      Avenue de Bellevaux 51,
      CH-2000 Neuch\^atel,
      Switzerland
;
    'Therrien, Bruno'
;
      Institut de Chimie,
      Universit\'e de Neuch\^atel,
      Avenue de Bellevaux 51,
      CH-2000 Neuch\^atel,
      Switzerland
;
