# Supplementary material for: Dichlorido(furfuryl­amine-κN)(η6-hexa­methyl­benzene)­ruthenium(II)
Source: Acta Crystallogr Sect E Struct Rep Online. 2011 Oct 22;67(Pt 11):m1592. doi: 10.1107/S1600536811043170 (PMC3247003; doi:10.1107/S1600536811043170)
Supplement: Supplementary file 2 [file e-67-m1592-Isup2.hkl]

# 
# h,k,l, Fc-squared, Fo-squared, sigma(Fo-squared) and status flag 
# 
data_I
_shelx_title '  TIEN1  STOE IPDS MEASUREMENT' 
_shelx_refln_list_code          4 
_shelx_F_calc_maximum      253.78 
_exptl_crystal_F_000       880.00 
_reflns_d_resolution_high  0.8095 
 
loop_ 
 _symmetry_equiv_pos_as_xyz 
 'x, y, z' 
 '-x+1/2, y+1/2, -z' 
 '-x, -y, -z' 
 'x-1/2, -y-1/2, z' 
 
_cell_length_a     7.6883 
_cell_length_b    22.8748 
_cell_length_c    10.1000 
_cell_angle_alpha  90.000 
_cell_angle_beta  100.493 
_cell_angle_gamma  90.000 
 
_shelx_F_squared_multiplier     1.000 
 
loop_ 
 _refln_index_h 
 _refln_index_k 
 _refln_index_l 
 _refln_F_squared_calc 
 _refln_F_squared_meas 
 _refln_F_squared_sigma 
 _refln_observed_status 
   2   0   0     1869.05     2228.98     88.48 o 
   4   0   0    22816.89    23462.10    452.73 o 
   6   0   0     2313.22     2738.79     79.10 o 
   8   0   0     1848.55     1835.66     80.69 o 
   1   1   0    22863.51    21539.73    246.82 o 
   2   1   0       38.25       84.96     31.01 o 
   3   1   0      538.14      400.84     31.13 o 
   4   1   0     1741.88     1816.75     49.49 o 
   5   1   0     8194.35     8647.07     85.08 o 
   6   1   0      114.49      126.90     38.69 o 
   7   1   0       67.73       65.62     49.89 o 
   8   1   0     2774.77     2801.83     64.75 o 
   9   1   0      833.44      829.65     74.65 o 
   1   2   0     8473.11     7520.99    140.50 o 
   2   2   0     2309.71     2379.89     63.31 o 
   3   2   0     5171.56     4436.54     71.34 o 
   4   2   0     2422.59     2480.35     54.21 o 
   5   2   0      818.76      832.07     40.18 o 
   6   2   0     3777.34     3942.70     70.95 o 
   7   2   0     7033.51     7852.67     91.22 o 
   8   2   0       54.78       38.52     43.43 o 
   9   2   0      592.83      579.77     66.65 o 
   1   3   0      983.91      858.45     48.77 o 
   2   3   0     4081.61     3576.41    100.78 o 
   3   3   0     1284.52     1204.92     42.33 o 
   4   3   0     4379.89     4554.08     73.62 o 
   5   3   0      682.23      713.90     42.28 o 
   6   3   0     3859.02     3907.38     61.12 o 
   7   3   0     2495.50     2703.77     64.37 o 
   8   3   0     3804.33     3880.41     98.02 o 
   9   3   0       70.64       43.47     62.48 o 
   0   4   0    19386.16    17853.32    269.72 o 
   1   4   0    25749.45    24859.82    443.07 o 
   2   4   0        0.40       37.96     24.40 o 
   3   4   0    11303.45     9682.93    123.58 o 
   4   4   0     3039.95     3144.68     58.68 o 
   5   4   0     1082.64     1203.30     46.18 o 
   6   4   0      724.80      749.37     40.52 o 
   7   4   0     1734.40     1927.73     62.33 o 
   8   4   0      814.82      807.79     61.41 o 
   9   4   0      119.90       76.20     66.68 o 
   1   5   0    13489.21    13333.15    140.74 o 
   2   5   0    14991.52    14207.72    255.86 o 
   3   5   0     5600.73     5316.16     74.77 o 
   4   5   0       65.07       57.48     32.35 o 
   5   5   0     2530.90     2490.25     55.02 o 
   6   5   0     1795.95     1755.34     50.51 o 
   7   5   0      280.35      228.47     46.77 o 
   8   5   0        7.61        6.93     58.91 o 
   9   5   0     1831.01     1928.71     85.06 o 
   0   6   0       30.91       91.60     37.51 o 
   1   6   0       67.15       81.48     26.81 o 
   2   6   0     3466.84     3112.64     61.14 o 
   3   6   0       27.02       21.14     19.41 o 
   4   6   0     2295.88     2256.03     52.76 o 
   5   6   0      198.75      171.03     39.81 o 
   6   6   0     2585.57     2621.68     51.91 o 
   7   6   0      409.46      402.22     52.66 o 
   8   6   0      998.43      983.89     74.54 o 
   9   6   0      191.19      139.17     87.42 o 
   1   7   0     1631.39     1917.09     48.68 o 
   2   7   0     8415.07     7468.57    100.96 o 
   3   7   0       34.91       60.68     28.03 o 
   4   7   0      189.24      133.87     34.48 o 
   5   7   0     1117.30     1111.36     42.94 o 
   6   7   0     1424.58     1373.48     46.58 o 
   7   7   0      124.74      120.97     53.57 o 
   8   7   0     1095.84     1119.87     78.62 o 
   9   7   0     2016.25     2027.13    115.81 o 
   0   8   0      219.40      227.41     40.28 o 
   1   8   0    22019.27    20736.08    139.50 o 
   2   8   0       37.15       61.96     18.68 o 
   3   8   0    12307.48    13228.77    342.23 o 
   4   8   0      182.41      220.81     31.79 o 
   5   8   0      934.75      882.82     38.23 o 
   6   8   0      148.10      163.39     40.14 o 
   7   8   0     5356.36     5693.93     95.70 o 
   8   8   0      268.89      217.03     63.32 o 
   1   9   0     3205.23     2894.46     53.98 o 
   2   9   0    25760.91    23777.98    562.27 o 
   3   9   0       98.80       95.44     36.71 o 
   4   9   0      165.63      177.31     40.70 o 
   5   9   0      435.14      440.44     37.95 o 
   6   9   0     2051.44     2294.14     55.57 o 
   7   9   0     1187.88     1173.40     56.31 o 
   8   9   0     1128.33     1087.60     70.59 o 
   0  10   0    16263.64    15595.41    159.48 o 
   1  10   0     2577.23     2215.51     46.29 o 
   2  10   0     2428.83     2638.45     47.87 o 
   3  10   0     9802.67     9899.26    283.60 o 
   4  10   0     1668.40     1815.82     52.01 o 
   5  10   0       93.92       87.81     34.51 o 
   6  10   0     7356.00     7861.69     85.39 o 
   7  10   0     3078.65     3103.63     67.26 o 
   8  10   0      216.30      150.10     66.28 o 
   1  11   0    14498.32    13325.65    281.05 o 
   2  11   0      498.39      568.63     34.89 o 
   3  11   0      435.95      483.72     36.75 o 
   4  11   0      789.20      739.87     36.14 o 
   5  11   0     6030.66     6243.87     76.35 o 
   6  11   0       88.42       84.82     52.61 o 
   7  11   0     1168.87     1188.27     56.73 o 
   8  11   0      211.26      194.26     75.92 o 
   0  12   0    16657.11    17894.37    615.86 o 
   1  12   0      439.62      411.75     33.62 o 
   2  12   0     4462.94     4884.96     98.75 o 
   3  12   0      841.56      786.88     43.58 o 
   4  12   0     5346.65     5364.77     97.70 o 
   5  12   0      901.90      842.34     46.76 o 
   6  12   0     5877.25     6133.65     84.37 o 
   7  12   0      188.91      150.68     50.99 o 
   8  12   0      544.82      489.46     78.92 o 
   1  13   0    11471.89    12064.13    115.08 o 
   2  13   0     7055.30     7302.46     75.77 o 
   3  13   0     2304.72     2358.99     88.66 o 
   4  13   0       53.79       31.59     36.17 o 
   5  13   0     5651.28     5780.30    105.81 o 
   6  13   0     1671.51     1633.08     61.35 o 
   7  13   0       50.92       24.31     64.94 o 
   8  13   0      492.94      369.48     73.08 o 
   0  14   0     4672.14     4630.58    141.91 o 
   1  14   0     2437.22     2620.34     58.02 o 
   2  14   0      114.83      101.25     30.49 o 
   3  14   0     5579.15     5998.94    128.17 o 
   4  14   0     1748.94     1742.92     46.46 o 
   5  14   0      165.89      139.31     52.35 o 
   6  14   0      612.51      565.10     59.57 o 
   7  14   0     2056.17     2229.79     87.56 o 
   8  14   0        3.99        2.81     86.16 o 
   1  15   0      339.00      397.47     35.23 o 
   2  15   0     3197.34     3246.07     56.85 o 
   3  15   0      127.95       96.16     33.78 o 
   4  15   0     2233.08     2161.19     54.55 o 
   5  15   0       73.07       51.76     51.80 o 
   6  15   0     1157.72     1116.82     52.28 o 
   7  15   0       78.63       49.15     78.54 o 
   0  16   0     6978.22     7334.17    178.76 o 
   1  16   0      275.59      276.50     32.12 o 
   2  16   0       17.10       46.72     33.51 o 
   3  16   0     2454.49     2544.42     47.26 o 
   4  16   0     1195.73     1308.20     52.40 o 
   5  16   0      142.20      114.67     44.54 o 
   6  16   0      156.99      104.30     45.64 o 
   7  16   0      928.84      871.84     73.62 o 
   1  17   0      889.91      904.24     42.43 o 
   2  17   0       54.93       63.36     33.42 o 
   3  17   0      307.36      288.75     37.00 o 
   4  17   0      130.40      141.64     52.29 o 
   5  17   0     2022.06     1968.63     59.67 o 
   6  17   0       35.10       32.39     72.28 o 
   7  17   0       48.97       46.78     69.21 o 
   0  18   0     6917.64     7186.29     95.49 o 
   1  18   0     2590.41     2643.65     50.42 o 
   2  18   0       30.23       28.18     33.54 o 
   3  18   0       17.10       15.55     36.63 o 
   4  18   0     6248.68     6724.66    182.61 o 
   5  18   0       16.66        5.34     44.27 o 
   6  18   0      102.83       61.88     64.67 o 
   7  18   0      935.24      846.82     91.44 o 
   1  19   0       86.05       73.96     29.14 o 
   2  19   0     1096.19     1290.23     49.77 o 
   3  19   0      407.77      410.82     46.04 o 
   4  19   0     2284.02     2339.84     64.75 o 
   5  19   0      231.26      157.05     51.31 o 
   6  19   0      649.33      576.77     68.64 o 
   0  20   0     1698.33     1921.78     80.47 o 
   1  20   0     2941.06     3269.87     92.07 o 
   2  20   0        0.08       -8.38     43.70 o 
   3  20   0     4492.02     4682.82     66.98 o 
   4  20   0       18.39       43.36     47.47 o 
   5  20   0        2.58      -33.38     63.61 o 
   6  20   0      209.10      160.33     76.38 o 
   1  21   0     2595.58     2950.61     61.36 o 
   2  21   0     1545.87     1605.89     57.30 o 
   3  21   0      189.98      187.74     42.78 o 
   4  21   0     1825.23     1618.85     64.27 o 
   5  21   0     1987.76     1845.85     72.14 o 
   6  21   0      870.76      831.75     98.47 o 
   0  22   0     6629.65     7627.46    418.46 o 
   1  22   0      508.36      532.85     47.62 o 
   2  22   0      112.91       72.55     46.07 o 
   3  22   0     1513.95     1517.23     54.61 o 
   4  22   0     3557.69     3851.48     83.78 o 
   5  22   0       15.26       36.17     71.63 o 
   1  23   0     4379.21     4688.30     67.59 o 
   2  23   0      333.18      273.05     40.80 o 
   3  23   0      759.77      749.74     58.44 o 
   4  23   0      139.36       51.22     57.57 o 
   5  23   0     4453.17     4169.73    189.62 o 
   0  24   0     3762.11     3942.09     87.16 o 
   1  24   0        0.60        9.98     52.06 o 
   2  24   0      432.63      435.79     67.33 o 
   3  24   0      627.33      575.10     57.38 o 
   4  24   0     1565.11     1566.17     93.25 o 
   1  25   0      445.34      404.61     61.40 o 
   2  25   0     2196.43     2389.35     71.02 o 
   3  25   0       41.12       52.69     60.97 o 
   4  25   0      488.13      335.49     77.66 o 
   0  26   0       10.67       49.46     94.84 o 
   1  26   0      836.68      804.48     64.73 o 
   2  26   0      274.33      258.10     62.16 o 
   3  26   0     2578.72     2402.40     82.29 o 
   1  27   0      184.85      148.72     70.18 o 
   2  27   0     1436.46     1345.41     76.37 o 
   0  28   0      125.23       61.31     99.23 o 
   1  28   0      413.19      304.12    123.74 o 
  -8   0   1     3397.24     3599.16    156.40 o 
  -6   0   1     1720.35     1704.57     71.43 o 
  -4   0   1      887.19      756.29     62.33 o 
  -2   0   1    11977.71    10628.58    204.53 o 
   0   0   1      273.79      292.25     62.38 o 
   2   0   1    43082.80    44296.63    310.39 o 
   4   0   1    11185.46    11998.13    544.98 o 
   6   0   1     2278.92     2500.75     75.37 o 
   8   0   1     2244.05     2331.29    107.65 o 
  -9   1   1      163.24      117.30     69.63 o 
  -8   1   1      956.51      932.69     58.55 o 
  -7   1   1     5330.21     6186.78     81.95 o 
  -6   1   1      255.65      296.68     36.33 o 
  -5   1   1      817.68      747.02     43.28 o 
  -4   1   1     2899.97     2873.12     61.65 o 
  -3   1   1     8091.27     7412.35    138.63 o 
  -2   1   1      942.13      896.68     51.55 o 
  -1   1   1    31388.66    30208.12    373.05 o 
   0   1   1    14382.87    11984.04    174.80 o 
   1   1   1    13256.37    12220.19    244.41 o 
   2   1   1      456.74      474.94     33.98 o 
   3   1   1     1919.53     1810.72     43.78 o 
   4   1   1     3890.62     4167.10     60.33 o 
   5   1   1      488.46      540.39     37.54 o 
   6   1   1      727.95      728.61     39.89 o 
   7   1   1     2935.80     3371.07     62.82 o 
   8   1   1      274.23      286.69     67.34 o 
   9   1   1      151.96      168.10     85.55 o 
  -9   2   1     1580.97     1465.35     80.82 o 
  -8   2   1      374.76      350.98     54.32 o 
  -7   2   1       71.07       67.79     49.85 o 
  -6   2   1     1441.80     1504.25     49.60 o 
  -5   2   1     3749.20     3768.04     64.02 o 
  -4   2   1      349.93      410.95     41.12 o 
  -3   2   1     7747.80     7024.68     96.72 o 
  -2   2   1     2329.50     2369.42     72.41 o 
  -1   2   1    16169.61    15816.37    241.08 o 
   0   2   1       51.16       50.84     30.09 o 
   1   2   1     2938.98     2828.97     72.15 o 
   2   2   1     1108.60     1203.47     41.16 o 
   3   2   1       44.01       55.78     23.22 o 
   4   2   1      295.62      298.80     35.06 o 
   5   2   1     8547.94     9306.60    152.70 o 
   6   2   1       86.37       77.45     38.38 o 
   7   2   1      143.08      135.84     50.88 o 
   8   2   1       72.29       52.60     66.78 o 
   9   2   1      677.33      640.56     88.76 o 
  -9   3   1      345.38      279.11     71.65 o 
  -8   3   1     2174.57     2250.29     66.38 o 
  -7   3   1      199.04      230.91     50.41 o 
  -6   3   1     1147.44     1127.19     46.82 o 
  -5   3   1     2131.89     2133.08     54.81 o 
  -4   3   1    10749.35    11850.46    109.45 o 
  -3   3   1     4650.28     4434.69     78.54 o 
  -2   3   1      715.65      651.17     45.07 o 
  -1   3   1     5413.38     4818.20    150.53 o 
   0   3   1    57075.90    55754.95    775.28 o 
   1   3   1     3760.73     3747.60     68.21 o 
   2   3   1      279.43      242.82     28.22 o 
   3   3   1      250.11      177.75     23.57 o 
   4   3   1    13502.96    14281.41    147.33 o 
   5   3   1      113.42      116.72     34.03 o 
   6   3   1     2934.14     2989.82     56.86 o 
   7   3   1      989.17     1029.85     55.43 o 
   8   3   1      279.18      253.13     68.25 o 
   9   3   1      621.45      565.93     88.40 o 
  -9   4   1     2019.32     2000.47    117.68 o 
  -8   4   1     2473.69     2315.55     63.67 o 
  -7   4   1        7.80        3.56     54.25 o 
  -6   4   1      741.94      781.26     47.42 o 
  -5   4   1     8120.49     8340.52    103.24 o 
  -4   4   1    10543.57    11087.17    102.70 o 
  -3   4   1     1116.88     1061.45     45.39 o 
  -2   4   1    15333.29    15181.78    290.89 o 
  -1   4   1     6723.24     6077.58    120.77 o 
   0   4   1      150.60      111.54     28.99 o 
   1   4   1     8375.36     7834.13    135.95 o 
   2   4   1     4274.76     4094.40     79.70 o 
   3   4   1       87.74       47.27     21.24 o 
   4   4   1     3631.75     3909.13     70.98 o 
   5   4   1     6039.66     6456.16     72.18 o 
   6   4   1     1280.02     1262.40     46.80 o 
   7   4   1       36.44       18.44     45.46 o 
   8   4   1     4646.08     5090.57    109.01 o 
   9   4   1     1528.16     1540.96     96.07 o 
  -9   5   1      350.75      344.24     75.51 o 
  -8   5   1      154.11      151.28     59.60 o 
  -7   5   1     4918.56     5261.43     80.10 o 
  -6   5   1     1648.22     1535.91     54.47 o 
  -5   5   1      770.57      744.52     41.20 o 
  -4   5   1      306.39      289.51     38.35 o 
  -3   5   1    19847.79    17923.62    311.01 o 
  -2   5   1      162.93      162.24     27.50 o 
  -1   5   1       17.11        8.60     24.96 o 
   0   5   1     2320.20     2095.41     62.06 o 
   1   5   1      711.94      615.84     30.94 o 
   2   5   1      798.74      762.61     32.78 o 
   3   5   1    14927.92    12349.27    274.73 o 
   4   5   1      673.96      778.20     39.01 o 
   5   5   1      345.06      387.32     35.96 o 
   6   5   1     1131.81     1100.24     45.99 o 
   7   5   1     6379.35     7046.27    117.36 o 
   8   5   1       62.94        4.44     68.10 o 
   9   5   1     1671.68     1538.90    138.11 o 
  -9   6   1        4.09       38.61     80.66 o 
  -8   6   1     3163.55     3456.92     86.28 o 
  -7   6   1      207.53      219.76     53.90 o 
  -6   6   1     3402.50     3417.04     64.21 o 
  -5   6   1        0.92        4.83     34.87 o 
  -4   6   1     4845.94     4640.67     69.87 o 
  -3   6   1      128.22      102.62     28.99 o 
  -2   6   1    27950.42    25325.50    466.06 o 
  -1   6   1      188.67      142.38     27.57 o 
   0   6   1      408.58      319.09     33.73 o 
   1   6   1      389.90      385.84     27.64 o 
   2   6   1    30502.38    28221.69    336.76 o 
   3   6   1      669.18      642.70     36.16 o 
   4   6   1     3338.15     3312.45    103.88 o 
   5   6   1      314.77      322.87     39.06 o 
   6   6   1     2290.70     2327.71     53.56 o 
   7   6   1      231.56      199.79     46.85 o 
   8   6   1     4106.82     4598.42     86.27 o 
  -9   7   1      449.87      435.24     78.48 o 
  -8   7   1      670.35      701.98     76.73 o 
  -7   7   1     1879.26     1955.17     66.80 o 
  -6   7   1      162.10      186.67     34.50 o 
  -5   7   1      271.25      228.66     40.10 o 
  -4   7   1     5511.87     5800.28     79.95 o 
  -3   7   1    17128.41    15550.92    307.84 o 
  -2   7   1      279.79      305.75     29.80 o 
  -1   7   1    10023.04     9616.59    105.63 o 
   0   7   1    19563.04    19394.45    510.25 o 
   1   7   1    24585.22    24066.02    177.99 o 
   2   7   1      265.43      245.05     23.90 o 
   3   7   1    17482.93    18549.55    353.24 o 
   4   7   1     3670.92     3600.88     57.76 o 
   5   7   1      101.47       86.44     33.57 o 
   6   7   1     1719.68     1902.49     66.48 o 
   7   7   1     4768.65     4880.30     72.85 o 
   8   7   1      318.48      305.48     69.11 o 
  -9   8   1     2678.33     2462.36    340.31 o 
  -8   8   1       17.34        8.96     61.70 o 
  -7   8   1      119.39      104.84     46.66 o 
  -6   8   1      183.85      195.68     39.97 o 
  -5   8   1     3595.12     3400.55     60.78 o 
  -4   8   1      185.20      177.45     33.41 o 
  -3   8   1     5855.17     6390.52     83.67 o 
  -2   8   1     5668.90     4944.17     74.91 o 
  -1   8   1    15618.75    14089.67    120.72 o 
   0   8   1     1172.26     1156.29     39.15 o 
   1   8   1     5623.84     4872.57     66.74 o 
   2   8   1     9518.15     8656.12    163.52 o 
   3   8   1      152.65      162.45     30.87 o 
   4   8   1      531.24      502.18     36.11 o 
   5   8   1     4565.40     4657.31     58.31 o 
   6   8   1      885.52      978.19     54.84 o 
   7   8   1      619.70      544.11     49.66 o 
   8   8   1      145.11       98.54     51.94 o 
  -8   9   1     1791.70     1656.07     99.02 o 
  -7   9   1      294.08      267.07     60.11 o 
  -6   9   1     5467.12     5929.90     86.81 o 
  -5   9   1     1036.22     1035.71     46.71 o 
  -4   9   1     5877.72     5785.30     77.23 o 
  -3   9   1      230.67      237.76     41.59 o 
  -2   9   1     9409.89     9579.97    279.73 o 
  -1   9   1      578.91      678.44     31.83 o 
   0   9   1     5961.98     4937.94     67.07 o 
   1   9   1     1688.11     1638.60     41.16 o 
   2   9   1     1798.09     1749.38     37.86 o 
   3   9   1     1270.40     1395.69     43.49 o 
   4   9   1     2550.15     2713.59     48.09 o 
   5   9   1      458.09      437.04     36.61 o 
   6   9   1     8320.30     8961.26     91.52 o 
   7   9   1      159.33      104.97     43.07 o 
   8   9   1     1125.38     1089.65     66.16 o 
  -8  10   1      151.05      123.41     71.26 o 
  -7  10   1      195.38      185.19     62.17 o 
  -6  10   1     1229.36     1221.39     65.79 o 
  -5  10   1     2425.01     2419.06     62.66 o 
  -4  10   1     1711.78     1884.53     56.82 o 
  -3  10   1      382.40      370.42     35.03 o 
  -2  10   1     5816.31     6038.36     75.49 o 
  -1  10   1       10.28       10.83     20.38 o 
   0  10   1     1130.80     1125.42     35.22 o 
   1  10   1     2457.40     2093.91     43.51 o 
   2  10   1      500.77      518.36     30.00 o 
   3  10   1       59.93       50.25     29.73 o 
   4  10   1       37.91       47.97     32.58 o 
   5  10   1     1491.61     1567.44     43.74 o 
   6  10   1      807.12      843.50     42.46 o 
   7  10   1      570.74      582.88     46.68 o 
   8  10   1        5.92       64.74     61.02 o 
  -8  11   1       75.13       30.87     60.72 o 
  -7  11   1     2126.40     2141.32     77.80 o 
  -6  11   1      137.69      117.56     60.19 o 
  -5  11   1     2960.78     3185.81     67.03 o 
  -4  11   1      628.66      613.13     38.28 o 
  -3  11   1     5915.51     6281.04    149.64 o 
  -2  11   1        0.97        8.27     32.25 o 
  -1  11   1    11180.19    11050.08    254.48 o 
   0  11   1     1234.89     1132.72     35.30 o 
   1  11   1     1471.75     1571.94     44.93 o 
   2  11   1      237.02      228.64     30.77 o 
   3  11   1     5093.59     5137.64    130.71 o 
   4  11   1      645.40      679.63     38.75 o 
   5  11   1      685.32      697.66     43.25 o 
   6  11   1      239.43      239.26     46.44 o 
   7  11   1     2759.97     2778.38     62.44 o 
   8  11   1        1.91       36.35     57.33 o 
  -8  12   1      398.35      246.93     81.45 o 
  -7  12   1       25.80       32.89     73.00 o 
  -6  12   1     4042.69     4108.43     94.69 o 
  -5  12   1      681.39      641.76     40.41 o 
  -4  12   1      240.40      248.21     34.58 o 
  -3  12   1      113.32      115.64     35.79 o 
  -2  12   1    17917.07    18987.89    143.86 o 
  -1  12   1     1002.12     1097.17     41.95 o 
   0  12   1     2752.11     2881.63     51.73 o 
   1  12   1      360.43      384.50     35.14 o 
   2  12   1     7923.81     8384.28    187.94 o 
   3  12   1        5.82        7.73     32.65 o 
   4  12   1       86.16      102.79     35.08 o 
   5  12   1      313.00      314.98     39.07 o 
   6  12   1     2204.00     2164.82     57.92 o 
   7  12   1      844.69      835.69     65.46 o 
   8  12   1      291.13      245.25     59.11 o 
  -8  13   1      777.67      638.01    102.42 o 
  -7  13   1     1244.52     1245.50     83.37 o 
  -6  13   1     2299.35     2182.26     88.16 o 
  -5  13   1      318.31      263.85     42.64 o 
  -4  13   1     2294.20     2346.66     58.23 o 
  -3  13   1      422.06      429.67     34.07 o 
  -2  13   1     2768.24     2920.56     52.36 o 
  -1  13   1      980.18      886.84     37.79 o 
   0  13   1      673.90      676.16     35.37 o 
   1  13   1        1.57       14.32     27.10 o 
   2  13   1     1045.20     1068.80     34.90 o 
   3  13   1      984.19      981.33     43.41 o 
   4  13   1      625.68      572.88     36.11 o 
   5  13   1        1.65      -14.18     43.86 o 
   6  13   1     4260.69     4330.21     70.10 o 
   7  13   1      645.24      699.63     73.16 o 
   8  13   1       76.51        7.83     79.56 o 
  -8  14   1      473.83      346.70    101.33 o 
  -7  14   1       43.12      -50.67     94.24 o 
  -6  14   1      142.67       91.11     51.86 o 
  -5  14   1     6810.51     7107.05    131.93 o 
  -4  14   1       62.65       21.70     41.37 o 
  -3  14   1      149.53      140.88     31.96 o 
  -2  14   1     1157.29     1302.76     42.89 o 
  -1  14   1     2790.09     2789.72     49.41 o 
   0  14   1       79.76       68.86     30.00 o 
   1  14   1     5773.46     5929.04     81.67 o 
   2  14   1      986.74      964.64     33.29 o 
   3  14   1      290.09      251.39     34.74 o 
   4  14   1       57.21       43.50     37.90 o 
   5  14   1     5501.12     5785.91    181.92 o 
   6  14   1      144.09       77.35     56.98 o 
   7  14   1      331.84      321.32     72.01 o 
  -7  15   1      114.10       23.93     78.59 o 
  -6  15   1      723.44      646.32     77.88 o 
  -5  15   1        0.10       -1.67     57.16 o 
  -4  15   1     4440.99     4245.42     82.79 o 
  -3  15   1     2560.99     2523.70     48.43 o 
  -2  15   1      100.51      106.84     33.70 o 
  -1  15   1     6506.93     6831.52    117.78 o 
   0  15   1    13044.89    13544.20    196.03 o 
   1  15   1     1634.94     1723.66     44.79 o 
   2  15   1      486.42      469.61     29.97 o 
   3  15   1     2488.53     2416.30     49.00 o 
   4  15   1     5531.24     5303.92    174.41 o 
   5  15   1      858.87      852.12     54.79 o 
   6  15   1     1196.64     1145.80     57.63 o 
   7  15   1      632.50      556.64     60.85 o 
  -7  16   1       16.64       18.70     79.03 o 
  -6  16   1      344.20      284.50     74.84 o 
  -5  16   1     1637.67     1744.98     66.40 o 
  -4  16   1     2482.07     2495.67     56.21 o 
  -3  16   1     3655.80     3734.76     59.40 o 
  -2  16   1     9751.54     9945.56     81.99 o 
  -1  16   1     1863.79     1854.75     44.12 o 
   0  16   1       73.34       84.40     37.30 o 
   1  16   1     5987.11     6080.79     64.63 o 
   2  16   1     4747.12     4628.79     54.08 o 
   3  16   1     1117.94     1079.98     44.69 o 
   4  16   1     2614.73     2604.79     82.08 o 
   5  16   1     1447.23     1458.20     49.65 o 
   6  16   1     1874.34     1993.73     77.46 o 
   7  16   1       40.14       36.70     72.29 o 
  -7  17   1     4082.68     3899.29    117.36 o 
  -6  17   1       34.26      -13.52     92.58 o 
  -5  17   1       19.22       -4.89     49.87 o 
  -4  17   1      817.20      774.66     49.39 o 
  -3  17   1     9677.10     9600.41     97.50 o 
  -2  17   1       15.75        7.48     37.31 o 
  -1  17   1     5255.83     5099.95     92.50 o 
   0  17   1     1462.81     1533.91     43.94 o 
   1  17   1     7397.10     7598.24     99.85 o 
   2  17   1       12.55        6.07     30.63 o 
   3  17   1     7763.85     7608.67    101.07 o 
   4  17   1     1330.72     1359.48     51.63 o 
   5  17   1       17.94        0.10     50.99 o 
   6  17   1      150.58       75.30     54.94 o 
   7  17   1     4066.39     3701.07    294.82 o 
  -7  18   1        2.17      -73.62     95.01 o 
  -6  18   1      324.15      352.68     94.53 o 
  -5  18   1       57.28       37.13     49.99 o 
  -4  18   1     3253.24     3510.97    105.71 o 
  -3  18   1      621.32      646.75     44.74 o 
  -2  18   1      537.29      577.52     41.28 o 
  -1  18   1     2316.83     2400.72     49.72 o 
   0  18   1        1.53       -3.23     33.45 o 
   1  18   1        5.41       -1.60     37.41 o 
   2  18   1     2106.21     2152.08     42.81 o 
   3  18   1      465.65      449.65     39.89 o 
   4  18   1     5279.98     5527.09    154.38 o 
   5  18   1     2506.55     2441.58    110.28 o 
   6  18   1      129.03       86.80     74.05 o 
  -6  19   1      363.26      248.57     80.02 o 
  -5  19   1       57.70       33.27     58.54 o 
  -4  19   1     2807.57     2945.96     89.42 o 
  -3  19   1     2610.45     2723.69     58.17 o 
  -2  19   1      430.21      429.23     50.44 o 
  -1  19   1      112.21       80.06     38.53 o 
   0  19   1    11405.21    11874.23    128.42 o 
   1  19   1     2203.70     2259.12     46.15 o 
   2  19   1       96.79       75.49     40.15 o 
   3  19   1     6612.02     6980.47     88.96 o 
   4  19   1     4094.12     4095.39    106.35 o 
   5  19   1        0.08        7.39     65.74 o 
   6  19   1      134.58      100.30     72.16 o 
  -6  20   1        8.51       68.70     78.70 o 
  -5  20   1     1827.54     1894.06     74.00 o 
  -4  20   1      234.67      242.28     47.32 o 
  -3  20   1     2083.75     2224.04     55.05 o 
  -2  20   1       88.65       90.44     44.23 o 
  -1  20   1     2429.62     2694.00     56.71 o 
   0  20   1        2.80       11.82     40.22 o 
   1  20   1     4116.58     4570.11     63.93 o 
   2  20   1     1984.58     2168.09     61.44 o 
   3  20   1      122.39       91.02     41.60 o 
   4  20   1       22.60       24.52     46.21 o 
   5  20   1     3179.60     3205.39     88.21 o 
   6  20   1        7.78       -4.91     66.63 o 
  -6  21   1      280.49      173.38     71.37 o 
  -5  21   1       13.21       27.72     73.77 o 
  -4  21   1     3719.06     3620.61     76.46 o 
  -3  21   1        4.18        3.63     45.16 o 
  -2  21   1       11.74       18.02     44.44 o 
  -1  21   1       97.22       96.32     41.13 o 
   0  21   1     5929.68     6431.73    107.57 o 
   1  21   1      138.73      104.69     45.32 o 
   2  21   1      372.53      397.02     42.93 o 
   3  21   1        1.56       15.81     41.24 o 
   4  21   1     2889.33     2880.72     75.76 o 
   5  21   1       24.28       44.78     67.55 o 
  -5  22   1      598.75      553.91     69.48 o 
  -4  22   1      115.21      123.79     72.53 o 
  -3  22   1      120.24      109.33     46.46 o 
  -2  22   1      624.52      646.31     45.08 o 
  -1  22   1      190.87      226.06     51.24 o 
   0  22   1       37.17       25.63     45.38 o 
   1  22   1      434.39      379.67     52.40 o 
   2  22   1      450.33      455.30     47.73 o 
   3  22   1        0.69       20.12     46.07 o 
   4  22   1     1389.33     1366.98     60.91 o 
   5  22   1      223.36      186.63     62.93 o 
  -5  23   1      499.13      365.90     62.97 o 
  -4  23   1      344.34      376.65     61.19 o 
  -3  23   1      385.21      382.45     52.46 o 
  -2  23   1       20.28       11.36     42.04 o 
  -1  23   1     1510.26     1682.90     58.21 o 
   0  23   1      735.12      738.15     49.68 o 
   1  23   1      195.49      188.86     37.50 o 
   2  23   1       10.28       29.58     38.92 o 
   3  23   1     2002.17     1960.00     70.22 o 
   4  23   1      241.94      178.57     71.84 o 
   5  23   1        8.35      -12.73     88.94 o 
  -4  24   1       29.21       46.62     61.35 o 
  -3  24   1      351.87      349.50     56.24 o 
  -2  24   1     2033.18     2173.90     67.66 o 
  -1  24   1      934.96      984.71     51.97 o 
   0  24   1      170.79      117.24     52.68 o 
   1  24   1     1708.30     1724.57     56.71 o 
   2  24   1     1618.76     1688.25     65.03 o 
   3  24   1      808.50      819.77     63.39 o 
   4  24   1      172.45      121.19     62.47 o 
  -4  25   1     2010.27     1875.66    140.72 o 
  -3  25   1      169.92      186.67     61.92 o 
  -2  25   1       86.69      127.11     60.28 o 
  -1  25   1      677.16      635.50     50.46 o 
   0  25   1     2177.11     2452.53     78.93 o 
   1  25   1      270.33      263.61     67.62 o 
   2  25   1      363.40      300.49     52.52 o 
   3  25   1      232.53      209.09     57.05 o 
   4  25   1     1242.73     1119.49     81.77 o 
  -3  26   1      400.42      255.69     63.73 o 
  -2  26   1      167.61      104.39     61.94 o 
  -1  26   1      901.21      798.38     59.78 o 
   0  26   1      117.80      111.80     67.65 o 
   1  26   1     2049.13     2210.48     70.38 o 
   2  26   1      232.24      216.03     56.58 o 
   3  26   1      197.39      194.09     60.32 o 
  -2  27   1      113.24       98.88     67.82 o 
  -1  27   1      583.56      526.33     64.23 o 
   0  27   1     1270.48     1325.80     74.60 o 
   1  27   1      552.32      553.14     64.49 o 
   2  27   1      317.39      274.60     71.13 o 
   0  28   1       28.63       89.75     76.14 o 
  -8   0   2      675.03      678.33     87.85 o 
  -6   0   2     1263.33     1334.04     73.57 o 
  -4   0   2    29344.85    32213.64    353.77 o 
  -2   0   2      450.35      469.18     56.30 o 
   0   0   2    64406.59    58413.52   1447.87 o 
   2   0   2      401.18      364.75     37.12 o 
   4   0   2    57792.07    59132.04    644.96 o 
   6   0   2     1422.33     1444.64     67.31 o 
   8   0   2      681.13      758.69     82.98 o 
  -9   1   2      544.07      563.40     75.25 o 
  -8   1   2     1697.68     1788.52     64.26 o 
  -7   1   2      800.77      788.41     54.99 o 
  -6   1   2      354.58      323.64     42.16 o 
  -5   1   2     3796.44     3680.59     95.06 o 
  -4   1   2     1952.98     1872.62     57.49 o 
  -3   1   2     7137.48     6665.00     99.66 o 
  -2   1   2     3005.59     3056.53     77.22 o 
  -1   1   2    11474.63    11043.37    113.34 o 
   0   1   2        0.45       18.35     30.26 o 
   1   1   2     6281.98     5622.68     89.95 o 
   2   1   2     1568.83     1705.43     42.48 o 
   3   1   2      156.56      144.70     24.46 o 
   4   1   2     8482.28     8987.22     85.30 o 
   5   1   2    17762.71    17764.18    214.68 o 
   6   1   2        9.34       20.68     33.98 o 
   7   1   2      401.08      383.00     43.61 o 
   8   1   2     1907.48     1867.51     65.24 o 
  -9   2   2       25.10       24.63     75.50 o 
  -8   2   2       84.10       78.25     52.57 o 
  -7   2   2     6206.14     6970.89     87.22 o 
  -6   2   2     1357.80     1412.63     50.32 o 
  -5   2   2       85.33      120.91     39.18 o 
  -4   2   2     1017.25     1167.85     50.06 o 
  -3   2   2     9370.33     8496.60    124.30 o 
  -2   2   2     4738.24     4664.42     84.93 o 
  -1   2   2       29.50       42.20     33.10 o 
   0   2   2     3641.20     3247.50     60.86 o 
   1   2   2      305.51      262.97     30.34 o 
   2   2   2     1038.59      967.39     34.35 o 
   3   2   2     9002.43     7925.12     77.42 o 
   4   2   2     6891.04     7226.49    162.45 o 
   5   2   2      177.61      190.91     34.99 o 
   6   2   2     1196.16     1197.91     42.35 o 
   7   2   2     1955.19     2250.67     60.97 o 
   8   2   2       43.05       31.87     67.96 o 
  -9   3   2        0.32      -20.57     72.06 o 
  -8   3   2     3824.62     3906.62    109.59 o 
  -7   3   2     1003.78     1019.03     57.01 o 
  -6   3   2     2077.41     2226.89     57.99 o 
  -5   3   2      171.80      213.78     40.36 o 
  -4   3   2     3411.81     3868.04     73.59 o 
  -3   3   2    12766.21    11667.14    268.56 o 
  -2   3   2    11779.54    10917.21    221.77 o 
  -1   3   2     3372.56     3495.26     78.73 o 
   0   3   2     3019.60     2887.77     51.97 o 
   1   3   2      165.83      168.15     29.88 o 
   2   3   2     4366.94     3702.20     59.38 o 
   3   3   2      182.63      151.92     21.37 o 
   4   3   2    10123.40    10675.31    129.53 o 
   5   3   2      124.66      110.66     34.08 o 
   6   3   2      792.11      823.39     45.59 o 
   7   3   2     1045.70     1062.96     56.63 o 
   8   3   2     3370.84     3677.54     81.93 o 
  -9   4   2       24.79      -14.44     76.45 o 
  -8   4   2     1658.35     1602.36     61.87 o 
  -7   4   2     2379.24     2567.13     70.19 o 
  -6   4   2       27.51       15.02     39.43 o 
  -5   4   2     1967.58     2126.80     56.19 o 
  -4   4   2     6433.97     6769.12     94.11 o 
  -3   4   2     3853.97     3336.44     78.45 o 
  -2   4   2    17139.13    16916.02    176.73 o 
  -1   4   2    25578.10    24279.59    496.64 o 
   0   4   2     4357.19     3979.59     61.89 o 
   1   4   2     3056.42     2894.71     49.98 o 
   2   4   2      197.53      192.33     24.49 o 
   3   4   2    16315.81    17158.14    403.10 o 
   4   4   2     4148.68     4296.90     59.50 o 
   5   4   2      455.40      486.62     40.31 o 
   6   4   2       17.32        6.95     48.32 o 
   7   4   2     2697.60     2867.50     60.85 o 
   8   4   2       74.40       72.40     55.26 o 
  -9   5   2     3007.45     2877.25     96.15 o 
  -8   5   2        0.16        2.85     57.43 o 
  -7   5   2      464.51      515.50     52.02 o 
  -6   5   2     1291.28     1236.71     48.81 o 
  -5   5   2     7012.02     7961.81    109.53 o 
  -4   5   2      531.44      613.67     49.06 o 
  -3   5   2     9662.88     8916.25    118.06 o 
  -2   5   2    21336.05    20797.45    185.13 o 
  -1   5   2      991.97     1052.44     45.56 o 
   0   5   2      480.50      491.01     27.84 o 
   1   5   2    18356.17    17257.01    139.84 o 
   2   5   2     9532.37     8391.13    177.95 o 
   3   5   2      125.79      166.34     33.63 o 
   4   5   2       25.12       46.76     32.24 o 
   5   5   2     3212.90     3394.17     52.62 o 
   6   5   2     1149.07     1164.82     50.67 o 
   7   5   2      303.16      311.36     52.34 o 
   8   5   2       62.11       72.09     60.76 o 
  -9   6   2       23.78       20.49     69.03 o 
  -8   6   2     3787.58     4052.96     92.14 o 
  -7   6   2      502.04      507.37     59.82 o 
  -6   6   2     1282.63     1387.67     56.06 o 
  -5   6   2      250.13      291.59     48.23 o 
  -4   6   2     6988.01     7165.54    100.62 o 
  -3   6   2     1021.95     1076.13     50.35 o 
  -2   6   2       76.26      105.36     31.50 o 
  -1   6   2        0.63       19.89     24.98 o 
   0   6   2      333.44      266.25     26.28 o 
   1   6   2      724.48      682.10     28.88 o 
   2   6   2     3081.11     2639.97     44.09 o 
   3   6   2       59.75       75.22     32.77 o 
   4   6   2       91.67      119.16     37.14 o 
   5   6   2      966.14     1075.90     44.31 o 
   6   6   2     4517.06     5253.08     78.27 o 
   7   6   2      139.14      146.58     39.59 o 
   8   6   2      154.33       81.64     61.86 o 
  -9   7   2     3232.11     3242.61    260.06 o 
  -8   7   2      651.96      606.45     77.20 o 
  -7   7   2       44.81       31.50     49.32 o 
  -6   7   2      828.40      828.72     52.98 o 
  -5   7   2     3517.18     3302.76     98.60 o 
  -4   7   2      809.63      690.11     49.24 o 
  -3   7   2     1389.33     1459.93     71.51 o 
  -2   7   2     5997.42     5151.88     78.67 o 
  -1   7   2      220.70      305.89     27.15 o 
   0   7   2     2069.11     2127.63     48.61 o 
   1   7   2     2996.69     2776.44     45.88 o 
   2   7   2     5016.36     4262.50     52.22 o 
   3   7   2     3178.64     3187.04     49.29 o 
   4   7   2     2090.95     2112.86     56.66 o 
   5   7   2      798.28      794.93     42.59 o 
   6   7   2     1457.52     1528.96     56.77 o 
   7   7   2      862.96      790.11     56.63 o 
   8   7   2      533.87      492.59     71.29 o 
  -9   8   2      231.32      112.91    122.31 o 
  -8   8   2     1274.62     1187.76     86.33 o 
  -7   8   2     2589.21     2569.59     99.50 o 
  -6   8   2      367.70      303.04     42.20 o 
  -5   8   2     2323.30     2351.93     71.01 o 
  -4   8   2      644.87      629.66     48.32 o 
  -3   8   2    15481.03    17145.49    427.20 o 
  -2   8   2      387.45      343.25     27.48 o 
  -1   8   2     8367.06     7151.84    125.91 o 
   0   8   2        8.18       16.55     17.70 o 
   1   8   2     3582.57     3004.47     45.31 o 
   2   8   2      146.74      154.87     26.30 o 
   3   8   2    15105.55    15710.38    255.59 o 
   4   8   2      389.06      401.85     34.88 o 
   5   8   2      742.86      675.65     32.75 o 
   6   8   2      319.78      272.64     51.08 o 
   7   8   2     4352.09     4441.26     72.69 o 
   8   8   2       34.87       11.16     63.68 o 
  -8   9   2      102.72       -3.56     95.60 o 
  -7   9   2      492.07      468.69     62.57 o 
  -6   9   2     3836.74     4217.86     77.34 o 
  -5   9   2      238.05      210.61     53.95 o 
  -4   9   2      114.59      125.49     51.30 o 
  -3   9   2     1472.24     1584.19     59.12 o 
  -2   9   2    30122.31    27015.45    483.17 o 
  -1   9   2      268.14      247.80     25.14 o 
   0   9   2     5217.15     5280.10    108.43 o 
   1   9   2      586.54      576.10     24.83 o 
   2   9   2    19015.83    19156.30    213.90 o 
   3   9   2      463.38      492.85     29.93 o 
   4   9   2     2924.43     2671.80     44.63 o 
   5   9   2     1973.25     2004.46     48.16 o 
   6   9   2     1993.11     2028.64     50.68 o 
   7   9   2       34.90       15.97     42.88 o 
   8   9   2      745.50      716.25     60.50 o 
  -8  10   2        2.27      -41.86     77.67 o 
  -7  10   2     2008.97     1984.75     66.96 o 
  -6  10   2     3113.50     3319.89     88.66 o 
  -5  10   2     1229.10     1156.91     55.22 o 
  -4  10   2     3246.34     3574.87    136.43 o 
  -3  10   2     7505.64     7634.64    180.01 o 
  -2  10   2     9300.36    10675.69    205.47 o 
  -1  10   2     1596.22     1311.13     39.17 o 
   0  10   2     1199.46      884.08     33.97 o 
   1  10   2     4828.64     5168.75     71.37 o 
   2  10   2     1169.73     1142.41     40.97 o 
   3  10   2     4411.30     4336.79     78.04 o 
   4  10   2     2698.29     2785.11     58.95 o 
   5  10   2       46.81       28.08     29.22 o 
   6  10   2     6669.39     6885.33    122.07 o 
   7  10   2     2135.36     2304.20     64.78 o 
   8  10   2      224.24      136.55     59.56 o 
  -8  11   2      312.07      235.49     96.51 o 
  -7  11   2      419.29      345.82     62.58 o 
  -6  11   2       47.61       66.97     70.23 o 
  -5  11   2     6514.23     6444.17    152.93 o 
  -4  11   2      162.27      173.10     44.33 o 
  -3  11   2      430.54      469.70     42.54 o 
  -2  11   2      202.64      223.77     34.35 o 
  -1  11   2     4409.79     4333.01     96.43 o 
   0  11   2       98.47      120.10     32.87 o 
   1  11   2     8488.00     8960.95    248.12 o 
   2  11   2      180.54      172.32     28.81 o 
   3  11   2      304.65      284.18     32.41 o 
   4  11   2      125.49      146.35     34.35 o 
   5  11   2     9823.58    10642.68    140.70 o 
   6  11   2       22.55       23.14     45.60 o 
   7  11   2     1267.13     1379.13     60.02 o 
   8  11   2      126.67       77.32     75.48 o 
  -8  12   2      446.01      375.36     98.59 o 
  -7  12   2        1.33       75.13     72.70 o 
  -6  12   2     3868.97     4002.77     83.75 o 
  -5  12   2      287.33      235.37     46.59 o 
  -4  12   2     3965.52     4155.16     75.94 o 
  -3  12   2     1242.77     1261.64     47.15 o 
  -2  12   2     1150.33     1277.06     46.72 o 
  -1  12   2     2392.61     2530.44     53.09 o 
   0  12   2     8373.96     8145.10     74.17 o 
   1  12   2      255.15      200.38     33.32 o 
   2  12   2      709.45      744.93     29.83 o 
   3  12   2     1054.67     1048.56     42.41 o 
   4  12   2     8125.59     8043.90    117.83 o 
   5  12   2       91.42       77.87     44.63 o 
   6  12   2     5097.10     5415.48    112.73 o 
   7  12   2      177.20      159.50     68.05 o 
  -8  13   2      149.27       95.96     69.85 o 
  -7  13   2       28.23        8.33     75.94 o 
  -6  13   2     1729.79     1795.14    102.49 o 
  -5  13   2     4069.40     4216.13    210.73 o 
  -4  13   2      157.18      150.67     40.79 o 
  -3  13   2     1476.61     1521.93     41.91 o 
  -2  13   2     5250.95     5384.28     81.06 o 
  -1  13   2    11155.37    11690.94    233.98 o 
   0  13   2     1659.91     1890.02     48.41 o 
   1  13   2     8212.91     8664.00     96.61 o 
   2  13   2    10243.19    10410.25    153.22 o 
   3  13   2     2228.30     2203.05     86.10 o 
   4  13   2      549.37      530.44     35.14 o 
   5  13   2     4659.48     4812.14    109.55 o 
   6  13   2      713.43      703.80     51.31 o 
   7  13   2       61.35       69.12     60.60 o 
  -8  14   2       25.11        2.33     95.56 o 
  -7  14   2     2167.01     2111.54     89.56 o 
  -6  14   2       91.18       68.68     58.56 o 
  -5  14   2      897.69      849.29     62.76 o 
  -4  14   2      945.92      843.49     46.65 o 
  -3  14   2     3069.53     3212.76     57.89 o 
  -2  14   2     1242.82     1369.13     47.45 o 
  -1  14   2     7212.81     7634.55    165.48 o 
   0  14   2     6331.23     6441.58     76.33 o 
   1  14   2     1874.72     1866.36     45.50 o 
   2  14   2      268.59      246.00     28.15 o 
   3  14   2     5964.96     6007.06    162.60 o 
   4  14   2     1314.25     1225.68     40.62 o 
   5  14   2      297.18      294.43     46.27 o 
   6  14   2      124.56       61.82     47.29 o 
   7  14   2     1781.69     1805.74     79.61 o 
  -8  15   2     1824.90     1592.60    137.75 o 
  -7  15   2       25.72      -36.24     77.41 o 
  -6  15   2     1622.99     1605.43    122.01 o 
  -5  15   2      934.88      894.27     63.32 o 
  -4  15   2      671.87      614.92     48.86 o 
  -3  15   2     1139.36     1105.08     43.23 o 
  -2  15   2     5008.02     5152.62     64.49 o 
  -1  15   2       91.68       89.52     36.98 o 
   0  15   2       69.16       86.29     33.27 o 
   1  15   2      318.29      338.32     32.52 o 
   2  15   2     1745.82     1803.41     38.63 o 
   3  15   2      287.67      279.38     35.58 o 
   4  15   2     4557.33     4766.31     97.84 o 
   5  15   2      210.91      201.95     51.29 o 
   6  15   2      459.76      421.35     65.29 o 
   7  15   2      289.42      276.05     57.82 o 
  -7  16   2     2149.44     1796.43     81.78 o 
  -6  16   2      244.03      228.07     61.61 o 
  -5  16   2        7.31       85.37     69.91 o 
  -4  16   2     7287.73     7687.09    156.01 o 
  -3  16   2      501.79      474.72     40.09 o 
  -2  16   2      570.63      635.60     35.13 o 
  -1  16   2      589.51      580.86     37.52 o 
   0  16   2     2948.22     2788.93     46.81 o 
   1  16   2      640.82      601.31     37.49 o 
   2  16   2      756.10      780.26     37.83 o 
   3  16   2      661.92      628.64     38.64 o 
   4  16   2     1386.40     1503.00     51.64 o 
   5  16   2       52.90       29.09     41.84 o 
   6  16   2      407.48      395.15     61.37 o 
   7  16   2     1073.40     1100.85     87.81 o 
  -7  17   2      314.27      278.17     90.34 o 
  -6  17   2      391.83      343.88     77.51 o 
  -5  17   2     1872.16     1820.53     68.31 o 
  -4  17   2      166.82      178.29     55.12 o 
  -3  17   2     4966.61     4952.81     68.26 o 
  -2  17   2        6.70       19.06     33.00 o 
  -1  17   2      757.56      751.48     42.21 o 
   0  17   2      304.67      276.93     35.35 o 
   1  17   2     2983.58     3275.44     66.46 o 
   2  17   2        3.55       -4.25     28.39 o 
   3  17   2      252.17      217.77     41.16 o 
   4  17   2        8.06       13.26     40.90 o 
   5  17   2     2207.63     2098.33     89.73 o 
   6  17   2      191.23      141.11     61.45 o 
   7  17   2       98.57      133.56    120.75 o 
  -7  18   2      225.77      178.85     83.75 o 
  -6  18   2        4.94      -18.39     76.85 o 
  -5  18   2        0.13        2.78     59.15 o 
  -4  18   2     7179.59     7398.91    151.74 o 
  -3  18   2      587.75      547.80     52.08 o 
  -2  18   2      252.90      256.31     35.54 o 
  -1  18   2      537.74      507.85     40.97 o 
   0  18   2    10760.18    10980.46    174.53 o 
   1  18   2       31.08       40.85     33.69 o 
   2  18   2      503.07      502.22     37.16 o 
   3  18   2     2871.40     3032.65     58.76 o 
   4  18   2     2030.93     2110.13     60.52 o 
   5  18   2      259.62      199.48     52.66 o 
   6  18   2       34.41       72.61     60.81 o 
  -7  19   2      404.77      308.61    124.34 o 
  -6  19   2      564.46      473.40     80.82 o 
  -5  19   2      218.27      168.17     59.54 o 
  -4  19   2      196.23      230.73     54.48 o 
  -3  19   2     1119.70     1204.76     58.05 o 
  -2  19   2     3465.29     3647.30     62.54 o 
  -1  19   2       16.96        3.60     31.05 o 
   0  19   2       26.64       15.47     34.23 o 
   1  19   2     3204.30     3508.61     59.48 o 
   2  19   2      130.74      116.76     40.61 o 
   3  19   2      339.93      358.06     46.88 o 
   4  19   2     3738.82     3876.78    132.85 o 
   5  19   2        4.11        6.28     59.52 o 
   6  19   2      395.13      309.98     70.72 o 
  -6  20   2       98.98       54.80     69.74 o 
  -5  20   2      270.90      212.59     70.63 o 
  -4  20   2       73.92       79.48     49.58 o 
  -3  20   2     5387.80     5523.50    119.36 o 
  -2  20   2      658.62      623.56     47.37 o 
  -1  20   2     2086.89     2428.14     55.12 o 
   0  20   2       63.23       72.78     43.72 o 
   1  20   2     1401.08     1497.29     47.54 o 
   2  20   2       53.75       71.09     37.69 o 
   3  20   2     3785.15     3858.72     66.50 o 
   4  20   2      419.94      376.06     54.47 o 
   5  20   2       93.24        9.92     60.59 o 
   6  20   2       32.47       35.21     81.88 o 
  -6  21   2     1766.20     1519.11    111.35 o 
  -5  21   2      318.13      267.06     82.99 o 
  -4  21   2      944.85      950.12     62.25 o 
  -3  21   2      341.45      345.56     43.66 o 
  -2  21   2     2236.36     2587.90     57.79 o 
  -1  21   2     2282.55     2453.20     56.20 o 
   0  21   2       46.72       49.31     40.46 o 
   1  21   2     1426.44     1511.35     45.82 o 
   2  21   2     2041.34     2258.30     64.30 o 
   3  21   2      550.89      487.37     48.81 o 
   4  21   2      614.83      649.79     62.37 o 
   5  21   2     2273.87     2310.06     78.15 o 
  -5  22   2      728.09      530.80     74.07 o 
  -4  22   2     1161.03     1274.78     77.62 o 
  -3  22   2     1088.04      955.45     51.36 o 
  -2  22   2       52.83       25.54     51.35 o 
  -1  22   2      467.80      455.74     52.79 o 
   0  22   2     6927.06     7852.33    193.99 o 
   1  22   2      620.63      553.09     44.62 o 
   2  22   2      837.65      758.03     45.52 o 
   3  22   2      865.20      882.07     56.52 o 
   4  22   2     3920.96     3944.33    111.27 o 
   5  22   2       23.38       17.61     65.18 o 
  -5  23   2     1688.02     1509.67     89.74 o 
  -4  23   2       68.32       40.03     58.66 o 
  -3  23   2      594.30      568.56     58.20 o 
  -2  23   2      221.89      186.75     52.53 o 
  -1  23   2     4422.08     4634.66     83.96 o 
   0  23   2       13.37       29.21     41.80 o 
   1  23   2     4101.32     4359.00     65.71 o 
   2  23   2      187.83      185.56     37.77 o 
   3  23   2      428.67      420.47     68.16 o 
   4  23   2        2.43       35.95     68.25 o 
  -4  24   2     1185.42     1080.95     65.52 o 
  -3  24   2     1515.66     1468.51     63.65 o 
  -2  24   2      557.25      540.83     61.83 o 
  -1  24   2      319.72      310.10     44.87 o 
   0  24   2     3087.95     3095.84     62.81 o 
   1  24   2       76.68       96.34     65.92 o 
   2  24   2      326.79      301.02     51.74 o 
   3  24   2      211.35      133.59     61.78 o 
   4  24   2     1177.86     1079.90     78.89 o 
  -4  25   2       58.71       27.09     79.83 o 
  -3  25   2       70.08       27.86     58.13 o 
  -2  25   2     2397.21     2593.24     86.00 o 
  -1  25   2      889.26      908.46     64.00 o 
   0  25   2       35.47        1.50     59.78 o 
   1  25   2      348.33      296.07     52.30 o 
   2  25   2     1843.15     1777.24     82.17 o 
   3  25   2       32.39       10.47     56.02 o 
  -3  26   2     1307.66     1240.83     78.32 o 
  -2  26   2      466.81      433.62     62.91 o 
  -1  26   2     1870.34     2009.96     78.14 o 
   0  26   2       14.01      -13.91     68.05 o 
   1  26   2      772.08      814.55     55.26 o 
   2  26   2      224.91      134.16     63.07 o 
   3  26   2     2332.85     1850.50    138.41 o 
  -2  27   2     1524.43     1407.76     90.79 o 
  -1  27   2        0.62       -0.95     69.43 o 
   0  27   2      424.13      411.15     59.03 o 
   1  27   2      532.79      485.41     66.88 o 
   2  27   2     1686.55     1221.43    139.61 o 
  -8   0   3     3773.24     3724.57    135.59 o 
  -6   0   3     6238.59     6180.11    150.80 o 
  -4   0   3       65.72      173.40     54.31 o 
  -2   0   3     5688.44     4893.90    142.17 o 
   0   0   3     3783.79     3697.72     90.61 o 
   2   0   3     4000.07     3214.32     73.70 o 
   4   0   3    12107.18    12180.46    120.36 o 
   6   0   3     1026.48      984.33     75.56 o 
   8   0   3     4381.19     4563.06    266.61 o 
  -9   1   3        1.52       19.21     68.37 o 
  -8   1   3      101.30       71.56     52.77 o 
  -7   1   3     8103.79     8650.62     98.47 o 
  -6   1   3        5.11        8.58     39.30 o 
  -5   1   3     6899.61     7493.49     91.54 o 
  -4   1   3     5516.42     5922.35     96.22 o 
  -3   1   3    10083.40     9279.14    109.47 o 
  -2   1   3      171.11      195.16     22.03 o 
  -1   1   3     6121.34     5566.97     71.47 o 
   0   1   3     6449.92     5794.31    106.04 o 
   1   1   3       41.32       33.32     20.61 o 
   2   1   3      919.98      688.54     30.09 o 
   3   1   3    13291.09    13792.22     92.71 o 
   4   1   3     4513.87     4587.62     59.29 o 
   5   1   3        4.43       14.11     28.16 o 
   6   1   3      165.15      120.00     40.47 o 
   7   1   3       88.03      123.28     51.95 o 
   8   1   3       63.18       56.58     61.45 o 
  -9   2   3      717.57      683.44     80.34 o 
  -8   2   3      226.83      214.90     58.48 o 
  -7   2   3      133.30      116.06     50.78 o 
  -6   2   3     2618.00     2785.08     64.54 o 
  -5   2   3     2707.68     2749.22     64.14 o 
  -4   2   3       33.27        4.22     38.44 o 
  -3   2   3    12704.80    12003.28    187.00 o 
  -2   2   3     2381.44     2161.52     56.68 o 
  -1   2   3     5451.24     5211.04     68.91 o 
   0   2   3     7153.32     6660.00    105.34 o 
   1   2   3    27047.80    23378.77    203.04 o 
   2   2   3      263.86      224.87     21.42 o 
   3   2   3        0.64       26.32     35.87 o 
   4   2   3     1155.77     1112.58     38.39 o 
   5   2   3     6514.85     6777.50    139.55 o 
   6   2   3      667.67      611.79     43.51 o 
   7   2   3      500.68      421.87     44.63 o 
   8   2   3      577.62      439.13     64.12 o 
  -9   3   3       95.82       40.52     76.94 o 
  -8   3   3     1599.98     1588.99     72.45 o 
  -7   3   3       99.20      108.92     54.95 o 
  -6   3   3      317.81      352.57     44.96 o 
  -5   3   3     1468.24     1478.72     54.80 o 
  -4   3   3    18438.96    19334.64    331.63 o 
  -3   3   3      771.80      706.80     40.24 o 
  -2   3   3     3916.97     3653.67     65.15 o 
  -1   3   3     7357.06     7593.63    122.35 o 
   0   3   3    21660.09    20887.03    370.11 o 
   1   3   3     2332.81     2172.26     44.33 o 
   2   3   3     6003.06     5428.39     68.13 o 
   3   3   3      651.81      735.17     37.80 o 
   4   3   3     8907.32     9351.33    148.19 o 
   5   3   3       14.74       -0.28     33.52 o 
   6   3   3     1656.12     1878.50     53.00 o 
   7   3   3      170.53      136.78     47.06 o 
   8   3   3      246.40      126.25     70.51 o 
  -9   4   3     1917.64     1912.12     92.63 o 
  -8   4   3     1418.28     1497.54     70.98 o 
  -7   4   3      127.99      128.60     56.66 o 
  -6   4   3      318.59      388.61     47.25 o 
  -5   4   3     3729.38     4011.67     73.49 o 
  -4   4   3     2048.47     1999.33     54.73 o 
  -3   4   3     2679.57     2305.41     58.71 o 
  -2   4   3     4654.77     4222.53     72.19 o 
  -1   4   3     6419.98     5988.70    164.40 o 
   0   4   3     7270.55     7241.70     70.74 o 
   1   4   3     8255.70     7144.84    137.08 o 
   2   4   3     6676.93     6118.10    109.19 o 
   3   4   3      694.49      731.93     37.85 o 
   4   4   3     4101.81     4057.90     56.35 o 
   5   4   3     3055.26     3089.03     54.59 o 
   6   4   3      485.20      469.89     43.10 o 
   7   4   3     1083.38     1042.18     52.27 o 
   8   4   3     2736.87     2738.36     74.27 o 
  -9   5   3       45.67       23.82     84.86 o 
  -8   5   3      549.33      522.35     68.93 o 
  -7   5   3     2834.56     3205.50     80.66 o 
  -6   5   3     1086.32     1026.86     50.73 o 
  -5   5   3      110.25       69.91     52.30 o 
  -4   5   3     1317.79     1368.61     65.57 o 
  -3   5   3     5342.31     4920.00    325.58 o 
  -2   5   3      209.91      269.40     30.66 o 
  -1   5   3     5604.41     5237.89    168.56 o 
   0   5   3      270.20      325.69     21.28 o 
   1   5   3    10973.59     9955.34    134.08 o 
   2   5   3      505.63      497.21     27.19 o 
   3   5   3     7495.50     7529.52    106.39 o 
   4   5   3      201.02      205.96     31.51 o 
   5   5   3       55.07       36.20     34.08 o 
   6   5   3     1431.65     1443.68     43.65 o 
   7   5   3     3114.37     3201.79     64.85 o 
   8   5   3       10.10      -18.95     69.37 o 
  -9   6   3      177.10      129.08    105.55 o 
  -8   6   3      196.20      217.70     93.72 o 
  -7   6   3        2.59      -12.01     71.24 o 
  -6   6   3     1750.82     1746.78     70.23 o 
  -5   6   3      271.13      241.06     54.31 o 
  -4   6   3     1625.60     1571.98    149.96 o 
  -3   6   3     1317.64     1346.37     64.83 o 
  -2   6   3    14690.14    12830.84    209.27 o 
  -1   6   3     1148.94     1133.83     38.12 o 
   0   6   3       50.66       62.90     21.19 o 
   1   6   3     2527.54     2463.64     41.84 o 
   2   6   3    25451.66    25986.91    535.06 o 
   3   6   3      668.14      743.18     37.57 o 
   4   6   3     4005.92     4084.83     54.98 o 
   5   6   3      116.21       98.95     33.98 o 
   6   6   3     2738.64     2962.83     55.54 o 
   7   6   3      328.54      266.97     41.94 o 
   8   6   3     2637.13     2637.85     71.59 o 
  -9   7   3      164.68       78.95    121.23 o 
  -8   7   3      503.62      461.03     80.52 o 
  -7   7   3      474.43      450.85     63.04 o 
  -6   7   3      547.00      495.25     49.98 o 
  -5   7   3      623.71      600.92     49.35 o 
  -4   7   3     7156.53     7532.40    131.49 o 
  -3   7   3     6457.48     6705.84     97.07 o 
  -2   7   3      562.95      500.89     33.97 o 
  -1   7   3     3326.35     2814.69     55.79 o 
   0   7   3     6973.67     6298.39     67.12 o 
   1   7   3     3946.49     3335.51     74.69 o 
   2   7   3     1693.81     1798.15     42.60 o 
   3   7   3     8982.70     8830.72    188.91 o 
   4   7   3     2488.79     2618.39     98.85 o 
   5   7   3      246.58      194.51     35.15 o 
   6   7   3     1439.17     1515.17     49.22 o 
   7   7   3     4505.85     4725.85    102.64 o 
   8   7   3       24.16      -10.84     69.91 o 
  -9   8   3      807.05      745.34    104.67 o 
  -8   8   3        8.44       53.92     76.23 o 
  -7   8   3      562.30      522.52     75.60 o 
  -6   8   3      108.03      145.04     69.65 o 
  -5   8   3     7570.60     7647.43    169.15 o 
  -4   8   3        7.11        0.92     42.26 o 
  -3   8   3     4612.74     4962.70     88.60 o 
  -2   8   3     3170.52     3356.36    108.64 o 
  -1   8   3      598.94      433.50     25.72 o 
   0   8   3      112.63       96.76     18.58 o 
   1   8   3    13893.33    12694.00    316.81 o 
   2   8   3     5648.60     5968.44    118.77 o 
   3   8   3       53.88       55.06     25.70 o 
   4   8   3      575.85      557.76     35.91 o 
   5   8   3     5526.80     5462.03    120.39 o 
   6   8   3     1996.84     2062.09     52.73 o 
   7   8   3     1377.60     1442.24     72.07 o 
   8   8   3      367.46      284.28     70.99 o 
  -8   9   3     1874.14     1930.67    166.90 o 
  -7   9   3      191.88      126.10     73.32 o 
  -6   9   3     4156.37     4314.33     86.35 o 
  -5   9   3     1699.22     1689.30     67.07 o 
  -4   9   3     8849.36     8941.65    103.77 o 
  -3   9   3      580.85      654.78     48.44 o 
  -2   9   3     2170.94     2380.52     51.48 o 
  -1   9   3     1212.95     1129.59     36.94 o 
   0   9   3     3169.24     2564.93     58.86 o 
   1   9   3      681.81      664.26     34.52 o 
   2   9   3      427.71      437.01     35.79 o 
   3   9   3       23.91       20.08     27.29 o 
   4   9   3      898.74      875.06     35.80 o 
   5   9   3      783.21      786.15     42.68 o 
   6   9   3     3314.32     3598.82     52.39 o 
   7   9   3      111.42       94.83     47.19 o 
   8   9   3       42.67       48.84     59.95 o 
  -8  10   3       41.50       82.97     94.80 o 
  -7  10   3      327.87      280.84     61.38 o 
  -6  10   3     5170.01     5158.24     91.35 o 
  -5  10   3     3494.24     3618.98    226.59 o 
  -4  10   3      987.47      901.05     51.97 o 
  -3  10   3      280.96      243.67     40.28 o 
  -2  10   3     4088.06     4122.45     66.44 o 
  -1  10   3      500.94      528.60     36.62 o 
   0  10   3    12277.02    13445.70    217.16 o 
   1  10   3     7111.69     7617.58    123.48 o 
   2  10   3     7351.61     7346.83    161.93 o 
   3  10   3      192.88      191.94     28.96 o 
   4  10   3     1448.56     1390.89     39.00 o 
   5  10   3     1692.39     1894.57     51.32 o 
   6  10   3      125.84      101.38     45.73 o 
   7  10   3     1199.87     1298.58     59.78 o 
  -8  11   3      955.45      820.83     85.44 o 
  -7  11   3     3322.71     3100.26     92.30 o 
  -6  11   3       52.86       21.10     70.90 o 
  -5  11   3     4387.88     4243.37    114.58 o 
  -4  11   3      644.91      676.49     57.95 o 
  -3  11   3     1499.66     1492.40     50.26 o 
  -2  11   3       51.52       63.09     36.61 o 
  -1  11   3    13156.79    13659.36    317.88 o 
   0  11   3     1354.51     1753.38     47.69 o 
   1  11   3      211.75      201.95     30.54 o 
   2  11   3      266.38      252.59     33.88 o 
   3  11   3     9009.26     9364.76    200.62 o 
   4  11   3        0.29        0.07     26.37 o 
   5  11   3      158.25      127.62     37.33 o 
   6  11   3      508.71      499.99     44.02 o 
   7  11   3     1022.49      956.83     56.46 o 
  -8  12   3      414.18      309.03     82.15 o 
  -7  12   3        1.49        0.35     60.02 o 
  -6  12   3     7047.97     7662.17    342.61 o 
  -5  12   3     2516.27     2507.92    170.11 o 
  -4  12   3      435.00      355.42     46.84 o 
  -3  12   3      252.25      218.41     33.64 o 
  -2  12   3    13145.42    13528.03    100.30 o 
  -1  12   3      134.99      141.78     37.35 o 
   0  12   3     4429.72     4803.69     98.45 o 
   1  12   3       89.88       92.95     25.98 o 
   2  12   3     8313.02     8441.87     75.43 o 
   3  12   3       47.82       60.59     30.68 o 
   4  12   3     4158.58     4212.32     55.44 o 
   5  12   3       85.22       68.45     37.70 o 
   6  12   3      237.89      187.35     43.49 o 
   7  12   3      194.68      126.86     61.67 o 
  -8  13   3      640.99      616.81     85.28 o 
  -7  13   3     4288.97     4519.48    101.32 o 
  -6  13   3     1667.40     1811.21     71.56 o 
  -5  13   3     1652.91     1833.97    135.27 o 
  -4  13   3     3398.12     3703.12     77.77 o 
  -3  13   3     1163.98     1134.24     42.40 o 
  -2  13   3       96.34      128.62     37.55 o 
  -1  13   3     4291.35     4562.92     62.40 o 
   0  13   3     2852.69     2974.91     49.71 o 
   1  13   3       52.11       42.68     27.48 o 
   2  13   3      403.12      359.10     31.14 o 
   3  13   3      669.81      690.16     38.02 o 
   4  13   3        1.08        2.74     39.57 o 
   5  13   3      485.19      452.45     47.03 o 
   6  13   3     2871.37     2763.16     86.30 o 
   7  13   3      183.16      147.96     69.30 o 
  -8  14   3      342.63      301.09     99.21 o 
  -7  14   3        0.51        6.28     76.85 o 
  -6  14   3      784.71      689.56     77.15 o 
  -5  14   3     4156.00     4525.01     94.53 o 
  -4  14   3      446.93      410.13     42.44 o 
  -3  14   3     1117.73     1186.06     45.70 o 
  -2  14   3       60.38       63.15     36.86 o 
  -1  14   3     2774.60     2859.19     51.41 o 
   0  14   3      624.94      713.52     40.71 o 
   1  14   3     4946.31     5150.25     84.80 o 
   2  14   3     1251.73     1294.09     39.53 o 
   3  14   3       14.00       25.67     28.44 o 
   4  14   3      304.10      338.96     39.13 o 
   5  14   3     3514.27     3657.61    112.90 o 
   6  14   3      201.04      142.57     55.14 o 
   7  14   3      316.99      227.89     63.68 o 
  -7  15   3       48.55       35.19     95.45 o 
  -6  15   3      347.82      240.37     61.13 o 
  -5  15   3       65.81       27.05     58.19 o 
  -4  15   3     4325.73     4574.10     83.01 o 
  -3  15   3      156.24      129.49     33.29 o 
  -2  15   3      151.10      134.31     33.99 o 
  -1  15   3      708.20      748.49     38.26 o 
   0  15   3     6586.20     6620.65    143.66 o 
   1  15   3     3160.15     3091.85     43.85 o 
   2  15   3     2659.49     2706.95     43.61 o 
   3  15   3     5463.32     5791.91    142.69 o 
   4  15   3     3145.31     3173.68     72.14 o 
   5  15   3      718.17      697.56     46.22 o 
   6  15   3     1171.12     1302.91     71.47 o 
   7  15   3      430.19      353.71     77.70 o 
  -7  16   3      164.71      134.82     96.85 o 
  -6  16   3      411.99      378.41     75.03 o 
  -5  16   3      382.59      403.96     60.79 o 
  -4  16   3      322.88      323.23     52.79 o 
  -3  16   3     2476.29     2578.71     53.99 o 
  -2  16   3     2750.01     2819.07     53.47 o 
  -1  16   3     2014.89     2137.60     47.47 o 
   0  16   3      300.97      252.20     38.66 o 
   1  16   3     3737.25     3932.53     94.50 o 
   2  16   3     5238.04     5594.22    127.55 o 
   3  16   3       62.56       31.51     40.31 o 
   4  16   3     1566.59     1576.79     77.75 o 
   5  16   3     4712.01     4645.38    203.09 o 
   6  16   3      665.71      658.81     63.58 o 
  -7  17   3     2617.02     2362.82    296.84 o 
  -6  17   3        0.41      -33.35     94.12 o 
  -5  17   3      269.10      211.67     72.42 o 
  -4  17   3        4.26       30.30     44.87 o 
  -3  17   3     9371.08     9552.65     92.86 o 
  -2  17   3      164.25      144.58     34.75 o 
  -1  17   3      834.34      845.46     37.53 o 
   0  17   3     1206.91     1201.61     41.69 o 
   1  17   3     3174.01     3204.78     56.45 o 
   2  17   3      523.34      468.58     31.99 o 
   3  17   3     5524.60     6059.08    154.53 o 
   4  17   3      194.23      174.70     46.34 o 
   5  17   3       59.50       52.71     53.32 o 
   6  17   3        5.19       22.31     55.47 o 
  -7  18   3       26.73      -32.45    110.72 o 
  -6  18   3      331.82      347.17     80.12 o 
  -5  18   3      408.27      386.23     74.35 o 
  -4  18   3     2369.12     2445.07     71.53 o 
  -3  18   3      753.36      772.30     50.98 o 
  -2  18   3     1542.33     1743.44     66.85 o 
  -1  18   3       38.01       54.21     33.60 o 
   0  18   3       28.15       37.46     37.88 o 
   1  18   3      556.72      557.71     34.52 o 
   2  18   3      717.94      768.78     40.19 o 
   3  18   3      174.83      135.49     45.37 o 
   4  18   3     3155.36     3251.56     91.27 o 
   5  18   3      427.76      391.44     61.17 o 
   6  18   3      304.26      241.08     70.56 o 
  -6  19   3       18.55       10.06     78.84 o 
  -5  19   3      512.28      431.29     83.79 o 
  -4  19   3     3754.00     3763.42     73.08 o 
  -3  19   3     1460.51     1473.69     53.53 o 
  -2  19   3       70.79       87.97     44.79 o 
  -1  19   3      368.24      362.80     41.47 o 
   0  19   3     3591.82     4108.92     64.99 o 
   1  19   3      943.96      993.37     44.20 o 
   2  19   3     2394.57     2431.71     66.02 o 
   3  19   3      398.64      382.59     52.05 o 
   4  19   3     4915.26     4939.88    257.82 o 
   5  19   3       31.16       24.35     67.24 o 
   6  19   3      133.92       67.65     99.62 o 
  -6  20   3      193.51       97.14     80.92 o 
  -5  20   3     1445.98     1483.63    183.04 o 
  -4  20   3      354.60      306.70     45.61 o 
  -3  20   3     3173.16     3274.12     62.14 o 
  -2  20   3        5.00        9.69     40.42 o 
  -1  20   3      708.00      824.76     44.98 o 
   0  20   3      163.01      131.33     45.15 o 
   1  20   3     6400.18     6858.50    106.46 o 
   2  20   3      116.88       84.58     38.31 o 
   3  20   3       93.97       94.73     42.36 o 
   4  20   3       53.40       32.18     53.98 o 
   5  20   3     2635.40     2604.46    115.60 o 
  -6  21   3       43.23       99.96     97.70 o 
  -5  21   3      133.81      121.85     67.43 o 
  -4  21   3     3930.67     4039.66     72.32 o 
  -3  21   3      483.77      424.75     49.89 o 
  -2  21   3       49.27       58.15     41.26 o 
  -1  21   3      316.82      348.25     46.83 o 
   0  21   3     5144.59     5461.46     88.14 o 
   1  21   3      343.58      269.81     39.69 o 
   2  21   3      535.75      497.49     47.83 o 
   3  21   3      234.22      163.59     54.29 o 
   4  21   3     1275.94     1268.60     61.28 o 
   5  21   3      372.81      288.45     64.38 o 
  -5  22   3      747.65      625.77     99.92 o 
  -4  22   3      123.82       98.07     60.58 o 
  -3  22   3        4.98      -11.65     46.48 o 
  -2  22   3     2312.55     2481.39     62.95 o 
  -1  22   3      322.77      359.75     47.32 o 
   0  22   3     1027.69     1009.95     50.59 o 
   1  22   3      775.08      810.62     49.15 o 
   2  22   3       16.58       -5.59     42.25 o 
   3  22   3        2.30       25.34     66.21 o 
   4  22   3     1737.64     1622.81     64.53 o 
  -5  23   3     1001.98      520.28    114.40 o 
  -4  23   3      212.80      169.31     68.64 o 
  -3  23   3     1352.33     1364.48     66.16 o 
  -2  23   3       41.07       47.26     47.82 o 
  -1  23   3     3120.22     3379.87    132.34 o 
   0  23   3      418.29      388.79     48.48 o 
   1  23   3      281.21      233.83     47.64 o 
   2  23   3       60.94       24.67     59.50 o 
   3  23   3     2296.76     2369.71     76.20 o 
   4  23   3      212.56      175.49     58.28 o 
  -4  24   3       58.97       64.78     66.76 o 
  -3  24   3      776.91      777.72     68.91 o 
  -2  24   3     3134.02     3317.30     73.48 o 
  -1  24   3      222.86      170.05     54.81 o 
   0  24   3     1089.02     1129.95     59.44 o 
   1  24   3     1073.32     1062.99     58.48 o 
   2  24   3      900.54      956.58     63.03 o 
   3  24   3      357.22      309.90     70.44 o 
  -4  25   3     1970.39     1893.35    109.53 o 
  -3  25   3      229.44      173.00     62.36 o 
  -2  25   3       85.98       58.84     68.55 o 
  -1  25   3     1594.36     1643.39     66.80 o 
   0  25   3     2231.39     2373.59     70.73 o 
   1  25   3        1.21        3.40     51.05 o 
   2  25   3      530.35      410.52     58.53 o 
   3  25   3      230.95      153.76     76.56 o 
  -3  26   3      531.02      533.50     81.45 o 
  -2  26   3      197.83      165.79     70.19 o 
  -1  26   3      800.64      650.52     65.51 o 
   0  26   3      132.17      108.49     49.15 o 
   1  26   3     1724.20     1712.02     66.07 o 
   2  26   3       31.96       52.41     60.30 o 
  -1  27   3       57.76       18.15     76.39 o 
   0  27   3      780.73      787.59     87.89 o 
   1  27   3      479.46      403.35     72.05 o 
  -8   0   4     1141.41     1081.58     87.16 o 
  -6   0   4       13.68       -4.39     58.84 o 
  -4   0   4    13338.09    14828.98    264.13 o 
  -2   0   4     2876.08     2859.17     79.41 o 
   0   0   4    29543.80    25309.21    351.08 o 
   2   0   4     6017.31     6261.83     95.92 o 
   4   0   4    11382.09    11740.82    115.07 o 
   6   0   4      865.48      962.65     65.38 o 
   8   0   4     1386.31     1156.99     91.86 o 
  -9   1   4      434.64      375.25     79.16 o 
  -8   1   4      615.52      567.23     59.74 o 
  -7   1   4      323.15      341.34     55.20 o 
  -6   1   4     2921.82     3041.48     65.58 o 
  -5   1   4      724.23      674.06     43.77 o 
  -4   1   4     1172.53     1150.47     43.97 o 
  -3   1   4      522.27      397.50     34.05 o 
  -2   1   4      536.03      421.08     24.76 o 
  -1   1   4     2806.07     2267.97     47.89 o 
   0   1   4     1510.08     1289.70     35.64 o 
   1   1   4    15986.48    14586.19    136.62 o 
   2   1   4      154.89      112.39     30.35 o 
   3   1   4     1364.83     1427.32     41.84 o 
   4   1   4     2628.80     2802.72     47.95 o 
   5   1   4     3725.90     3751.16     51.44 o 
   6   1   4       62.66       29.93     49.99 o 
   7   1   4     1152.51     1076.92     58.15 o 
   8   1   4     3274.76     3077.40     85.01 o 
  -9   2   4        6.15      -17.26     76.35 o 
  -8   2   4       70.61       39.40     59.03 o 
  -7   2   4     5675.51     6100.34     92.08 o 
  -6   2   4      319.11      330.48     45.26 o 
  -5   2   4     1579.18     1688.99     55.50 o 
  -4   2   4      528.71      544.59     39.31 o 
  -3   2   4     9497.43    10116.76    176.29 o 
  -2   2   4      104.60       87.22     18.63 o 
  -1   2   4     1391.68     1198.54     32.35 o 
   0   2   4     8423.35     7466.50     68.69 o 
   1   2   4      107.69      128.07     21.08 o 
   2   2   4      631.81      850.81     35.88 o 
   3   2   4     2426.82     2348.36     44.87 o 
   4   2   4     1507.31     1429.04     45.28 o 
   5   2   4      514.48      465.30     40.78 o 
   6   2   4      715.91      761.85     52.75 o 
   7   2   4      807.88      946.30     63.09 o 
   8   2   4      558.04      388.10     61.50 o 
  -9   3   4      111.87       28.25     83.44 o 
  -8   3   4     1846.06     1963.20     92.98 o 
  -7   3   4      367.70      397.71     58.47 o 
  -6   3   4     5174.96     5135.63     83.58 o 
  -5   3   4        3.30       10.85     36.68 o 
  -4   3   4      268.31      296.33     42.97 o 
  -3   3   4     6330.83     6732.27    122.68 o 
  -2   3   4     5130.20     4091.85     70.20 o 
  -1   3   4      444.78      352.29     24.67 o 
   0   3   4       74.68       64.54     17.52 o 
   1   3   4     6764.22     6282.34    148.22 o 
   2   3   4     5195.99     5303.63     79.68 o 
   3   3   4      117.84      147.82     36.99 o 
   4   3   4     4165.89     4258.85     84.20 o 
   5   3   4        4.48       -2.25     38.02 o 
   6   3   4        0.88       10.74     49.85 o 
   7   3   4       88.45       67.46     54.38 o 
   8   3   4     5520.80     5376.38    203.92 o 
  -9   4   4        0.10        0.60     82.44 o 
  -8   4   4     1327.91     1353.74     81.59 o 
  -7   4   4     3196.69     3440.48     77.27 o 
  -6   4   4       84.37       79.06     37.18 o 
  -5   4   4     3920.99     4040.75     77.67 o 
  -4   4   4    10347.96    10479.31    318.95 o 
  -3   4   4     6017.72     5964.60     99.80 o 
  -2   4   4     2201.06     1763.08     35.81 o 
  -1   4   4    11162.67     9492.96    106.49 o 
   0   4   4    11563.35    10383.76     88.79 o 
   1   4   4       84.24       78.14     17.06 o 
   2   4   4     8164.75     7865.39    111.61 o 
   3   4   4    10037.15     9919.67    208.33 o 
   4   4   4      511.30      455.07     34.03 o 
   5   4   4      736.64      616.55     33.41 o 
   6   4   4      107.82      103.71     41.62 o 
   7   4   4     2469.68     2537.20     80.01 o 
   8   4   4       25.03      -16.12     85.86 o 
  -9   5   4     2098.92     2095.62    124.79 o 
  -8   5   4       11.49      -37.35     94.67 o 
  -7   5   4     1350.70     1328.31     81.76 o 
  -6   5   4      929.21      937.94     63.41 o 
  -5   5   4     6009.02     6197.67    101.06 o 
  -4   5   4      425.25      453.42     51.13 o 
  -3   5   4    11757.43    12371.14    254.45 o 
  -2   5   4     4123.93     3628.45     60.69 o 
  -1   5   4     2609.36     2253.47     68.12 o 
   0   5   4      664.73      569.13     24.85 o 
   1   5   4    17703.86    16186.01    401.33 o 
   2   5   4     8020.17     8196.92    237.85 o 
   3   5   4     1970.39     1872.91     40.67 o 
   4   5   4      444.72      420.36     32.86 o 
   5   5   4     3706.21     3958.11     67.03 o 
   6   5   4      492.25      487.16     47.86 o 
   7   5   4      995.39     1048.56     63.74 o 
   8   5   4       71.45       69.68     76.86 o 
  -9   6   4       76.11       89.85    120.96 o 
  -8   6   4     3268.81     3425.57    101.38 o 
  -7   6   4     1614.72     1823.29     84.58 o 
  -6   6   4     2211.75     2214.39    122.39 o 
  -5   6   4       55.17       38.96     43.47 o 
  -4   6   4    15332.27    15601.85    143.50 o 
  -3   6   4      740.62      812.84     44.30 o 
  -2   6   4     1569.07     1617.62     49.62 o 
  -1   6   4      300.49      341.91     23.22 o 
   0   6   4     7714.46     6963.04     88.78 o 
   1   6   4        1.42        1.14     24.20 o 
   2   6   4     7432.41     7400.92    149.83 o 
   3   6   4       30.28       60.79     27.76 o 
   4   6   4      124.49       78.30     37.71 o 
   5   6   4      936.17      997.08     44.96 o 
   6   6   4     3930.41     4277.90     64.49 o 
   7   6   4      170.03      155.21     60.05 o 
   8   6   4      143.77       38.70     86.79 o 
  -9   7   4     2856.71     2859.01    137.24 o 
  -8   7   4      101.46       92.85     94.14 o 
  -7   7   4      680.03      693.11     76.60 o 
  -6   7   4     2781.55     3040.36     88.81 o 
  -5   7   4     6726.02     6903.71    134.28 o 
  -4   7   4        2.81       -2.55     42.62 o 
  -3   7   4     2821.49     2885.66     59.70 o 
  -2   7   4     1744.94     1661.95     51.11 o 
  -1   7   4       24.49        3.65     31.76 o 
   0   7   4      175.65      174.46     25.41 o 
   1   7   4     7321.19     7532.58    153.85 o 
   2   7   4     3121.06     3138.46     45.28 o 
   3   7   4     1407.21     1420.91     32.48 o 
   4   7   4     1625.36     1576.22     43.62 o 
   5   7   4     1281.12     1423.23     47.28 o 
   6   7   4       69.56       66.24     46.00 o 
   7   7   4     1930.42     2092.43     66.11 o 
  -8   8   4      874.80      801.90    107.61 o 
  -7   8   4     5344.23     5298.99    218.03 o 
  -6   8   4      997.65     1004.25     65.80 o 
  -5   8   4     1544.09     1545.05     82.91 o 
  -4   8   4     2610.78     2703.08     73.08 o 
  -3   8   4     3340.02     3396.12     65.41 o 
  -2   8   4       38.91       48.40     33.53 o 
  -1   8   4     7542.27     7829.51    110.09 o 
   0   8   4      416.08      569.50     33.59 o 
   1   8   4     4767.22     5003.89     66.36 o 
   2   8   4     4312.31     4550.85    108.13 o 
   3   8   4     6542.98     6530.70     59.21 o 
   4   8   4      406.03      415.15     32.95 o 
   5   8   4      117.38       57.96     40.04 o 
   6   8   4      679.40      720.41     54.32 o 
   7   8   4     1642.11     1597.35     63.15 o 
  -8   9   4      152.32      150.65     95.79 o 
  -7   9   4       44.07       23.68     60.11 o 
  -6   9   4     7499.38     8075.38    372.33 o 
  -5   9   4      222.26      257.33     46.03 o 
  -4   9   4      531.19      506.23     56.32 o 
  -3   9   4      821.06      775.82     48.92 o 
  -2   9   4    11541.66    11636.18    123.71 o 
  -1   9   4       45.89       23.62     24.25 o 
   0   9   4     6878.61     7354.42    105.91 o 
   1   9   4      191.56      169.07     30.84 o 
   2   9   4    15294.71    16047.98    180.57 o 
   3   9   4      866.20      778.43     28.60 o 
   4   9   4     4943.77     5212.82     96.97 o 
   5   9   4      140.91      154.61     44.63 o 
   6   9   4     1730.47     1646.31     49.88 o 
   7   9   4       28.99       17.90     55.63 o 
  -8  10   4      531.79      445.03     99.74 o 
  -7  10   4     1905.21     1736.55     75.67 o 
  -6  10   4     2673.24     2727.75     70.65 o 
  -5  10   4      352.62      390.35     47.58 o 
  -4  10   4      134.76      130.07     38.11 o 
  -3  10   4     1598.69     1696.95     56.68 o 
  -2  10   4     1558.36     1589.48     42.91 o 
  -1  10   4    11005.65    11386.03    181.90 o 
   0  10   4     1316.21     1338.62     37.63 o 
   1  10   4     1018.80     1149.26     40.12 o 
   2  10   4       87.11      107.29     33.69 o 
   3  10   4     2241.73     2189.67     40.42 o 
   4  10   4       21.49       23.30     26.79 o 
   5  10   4       11.46        7.70     35.08 o 
   6  10   4     2946.37     2914.78     86.12 o 
   7  10   4     1226.76     1118.33     61.27 o 
  -8  11   4       90.83      -11.28     80.44 o 
  -7  11   4      582.38      442.70     77.53 o 
  -6  11   4      402.38      346.85     53.78 o 
  -5  11   4     4032.48     3999.63     72.77 o 
  -4  11   4       12.40       17.23     42.83 o 
  -3  11   4      278.15      274.20     44.37 o 
  -2  11   4       98.72      123.36     38.85 o 
  -1  11   4     4216.18     4469.88     68.31 o 
   0  11   4      391.19      412.14     28.28 o 
   1  11   4     4962.69     5221.21     86.52 o 
   2  11   4        0.24        1.17     36.42 o 
   3  11   4       27.65       43.70     37.16 o 
   4  11   4      112.64      110.07     32.34 o 
   5  11   4     4281.39     4620.59     98.20 o 
   6  11   4       70.78       82.98     44.77 o 
   7  11   4      975.32      976.20     60.89 o 
  -8  12   4     1526.12     1433.40    105.34 o 
  -7  12   4        1.23      -20.66     92.87 o 
  -6  12   4     1947.14     1869.79     79.35 o 
  -5  12   4     1312.21     1329.92     66.12 o 
  -4  12   4     1636.70     1581.26     57.29 o 
  -3  12   4       49.13       29.67     35.61 o 
  -2  12   4      312.04      403.05     41.36 o 
  -1  12   4     1555.78     1639.04     46.73 o 
   0  12   4     7004.61     7093.84     62.30 o 
   1  12   4     1278.97     1325.08     35.84 o 
   2  12   4      306.68      328.74     32.78 o 
   3  12   4      899.62      841.64     41.72 o 
   4  12   4     1366.96     1450.36     57.56 o 
   5  12   4        5.28       45.35     41.06 o 
   6  12   4     2674.90     2777.13     61.65 o 
   7  12   4      173.18       74.13     62.53 o 
  -8  13   4       55.20       36.01     70.63 o 
  -7  13   4      176.72      141.92     77.35 o 
  -6  13   4     2937.10     3001.51     78.71 o 
  -5  13   4      217.80      189.87     70.03 o 
  -4  13   4      396.27      346.47     47.14 o 
  -3  13   4      751.02      663.87     38.16 o 
  -2  13   4     6345.63     6193.85     72.55 o 
  -1  13   4     3124.86     3251.72     53.22 o 
   0  13   4     1251.96     1269.98     35.65 o 
   1  13   4     2944.98     2864.96     40.96 o 
   2  13   4     4835.31     5293.41     61.37 o 
   3  13   4     1052.35     1021.26     34.50 o 
   4  13   4     1128.19     1123.83     46.08 o 
   5  13   4     4380.21     4711.45    121.27 o 
   6  13   4      828.85      846.35     84.61 o 
   7  13   4        5.41      -32.67     75.47 o 
  -8  14   4       27.53       95.68    120.87 o 
  -7  14   4     2320.51     2139.91     91.93 o 
  -6  14   4       63.98       39.79     51.75 o 
  -5  14   4     1739.08     1836.99     80.99 o 
  -4  14   4      109.35       75.23     44.67 o 
  -3  14   4     2133.84     2232.48     50.34 o 
  -2  14   4       48.00       46.98     31.31 o 
  -1  14   4     7891.43     8191.73    153.85 o 
   0  14   4     1207.98     1220.13     31.84 o 
   1  14   4        7.36       12.84     24.52 o 
   2  14   4      300.59      263.89     39.32 o 
   3  14   4     6088.09     6420.61    227.58 o 
   4  14   4     2387.17     2416.34     73.75 o 
   5  14   4      392.41      368.40     53.04 o 
   6  14   4        7.95       50.78     67.20 o 
  -7  15   4      124.78       56.36     79.72 o 
  -6  15   4     1427.63     1366.38    151.37 o 
  -5  15   4     2175.05     2194.17     65.44 o 
  -4  15   4      182.03      145.44     56.74 o 
  -3  15   4      487.74      451.90     40.19 o 
  -2  15   4     3670.18     3686.02     61.41 o 
  -1  15   4      122.65      117.52     31.20 o 
   0  15   4     1337.13     1378.62     38.35 o 
   1  15   4      693.90      689.65     30.84 o 
   2  15   4     1039.90     1018.45     37.59 o 
   3  15   4     2187.01     2267.64    122.35 o 
   4  15   4     4408.42     4679.52    150.28 o 
   5  15   4      135.52       81.01     52.46 o 
   6  15   4      220.18      211.01     61.75 o 
  -7  16   4     1726.30     1329.69     80.78 o 
  -6  16   4       54.59       47.03     92.94 o 
  -5  16   4        1.90       14.89     71.07 o 
  -4  16   4     8755.88     9241.59    257.72 o 
  -3  16   4     1676.41     1642.33     61.63 o 
  -2  16   4      141.22      141.26     31.74 o 
  -1  16   4      377.30      386.94     31.30 o 
   0  16   4     5713.97     5611.27     59.65 o 
   1  16   4      107.26      121.01     27.73 o 
   2  16   4     3862.00     4149.79    154.75 o 
   3  16   4     1364.88     1412.21     67.57 o 
   4  16   4      490.22      463.15     53.30 o 
   5  16   4       74.48      105.13     54.12 o 
   6  16   4      695.26      600.59     59.65 o 
  -7  17   4      708.36      487.17    103.24 o 
  -6  17   4       47.31       14.54     77.75 o 
  -5  17   4     2500.64     2381.72    113.09 o 
  -4  17   4       42.31       37.09     54.37 o 
  -3  17   4     6651.35     7310.63     85.58 o 
  -2  17   4      301.02      255.18     36.74 o 
  -1  17   4       87.33       82.36     34.30 o 
   0  17   4      119.58      115.18     31.58 o 
   1  17   4    10677.52    11253.00    191.78 o 
   2  17   4       17.99       -7.28     44.18 o 
   3  17   4      143.59      124.68     45.66 o 
   4  17   4      863.79      865.59     46.86 o 
   5  17   4     1885.06     1833.78     75.55 o 
   6  17   4       10.42      -53.51     68.65 o 
  -7  18   4      234.74      254.45     98.37 o 
  -6  18   4       96.74       77.65     95.56 o 
  -5  18   4       54.46       46.15     73.54 o 
  -4  18   4     7622.16     7530.78     93.71 o 
  -3  18   4      138.92       75.79     44.01 o 
  -2  18   4     2136.75     2351.10     55.99 o 
  -1  18   4       72.07       81.32     48.67 o 
   0  18   4     6090.38     6718.22    154.87 o 
   1  18   4       18.61       37.87     37.08 o 
   2  18   4     2740.50     3057.56     86.87 o 
   3  18   4     1158.42     1231.30     55.85 o 
   4  18   4     1829.40     1913.80     59.06 o 
   5  18   4       12.81        6.24     55.53 o 
  -6  19   4     1443.81     1172.17     88.53 o 
  -5  19   4      267.43      307.89     77.79 o 
  -4  19   4      360.20      333.75     51.37 o 
  -3  19   4     3373.59     3551.73     67.26 o 
  -2  19   4     1103.35     1322.66     56.18 o 
  -1  19   4      104.19       49.74     44.32 o 
   0  19   4      928.11      813.12     44.16 o 
   1  19   4     2121.53     2311.43     47.51 o 
   2  19   4      885.81      845.46     45.91 o 
   3  19   4      775.93      819.00     46.23 o 
   4  19   4     1708.30     1804.19     81.59 o 
   5  19   4     1754.23     1703.88     78.39 o 
  -6  20   4      251.39      128.32     81.76 o 
  -5  20   4      412.39      288.25    110.81 o 
  -4  20   4       71.76       87.27     56.32 o 
  -3  20   4     2921.09     2927.48     66.15 o 
  -2  20   4      678.89      605.39     44.80 o 
  -1  20   4     1921.61     2096.27     55.22 o 
   0  20   4        7.32       12.26     40.86 o 
   1  20   4      788.18      748.41     44.44 o 
   2  20   4      244.98      233.85     43.15 o 
   3  20   4     2136.83     2284.28    132.26 o 
   4  20   4      121.66      109.39     60.50 o 
   5  20   4      264.18      220.28     61.41 o 
  -6  21   4     1323.74      896.84    133.62 o 
  -5  21   4       89.52       32.30     67.92 o 
  -4  21   4      243.52      238.51     72.09 o 
  -3  21   4      483.68      526.48     54.88 o 
  -2  21   4     2450.84     2686.02     63.42 o 
  -1  21   4      406.77      422.55     48.09 o 
   0  21   4      234.42      203.24     46.39 o 
   1  21   4     1616.09     1552.33     55.27 o 
   2  21   4     1662.45     1635.63     81.31 o 
   3  21   4      552.89      530.02     56.21 o 
   4  21   4      842.74      795.74     71.61 o 
  -5  22   4      185.54       80.87    100.87 o 
  -4  22   4      689.63      635.88     65.94 o 
  -3  22   4      546.24      541.94     64.11 o 
  -2  22   4      129.99      135.68     42.92 o 
  -1  22   4     2282.65     2359.05     58.24 o 
   0  22   4     2291.96     2495.83     55.26 o 
   1  22   4      211.34      153.49     47.01 o 
   2  22   4      391.75      432.52     51.56 o 
   3  22   4      620.04      495.23     63.09 o 
   4  22   4     2533.98     2386.39    108.96 o 
  -4  23   4        0.33      -12.89     73.22 o 
  -3  23   4      418.88      367.40     64.01 o 
  -2  23   4       40.86       47.92     66.32 o 
  -1  23   4      408.23      340.13     51.89 o 
   0  23   4       27.80       -2.79     54.13 o 
   1  23   4     2333.28     2502.71     83.60 o 
   2  23   4       58.81       70.02     60.15 o 
   3  23   4      212.32      115.17     62.66 o 
  -4  24   4      731.54      682.66     84.95 o 
  -3  24   4      875.79      726.13     60.59 o 
  -2  24   4      155.83      146.01     55.69 o 
  -1  24   4      330.03      349.25     61.14 o 
   0  24   4      786.51      734.51     51.01 o 
   1  24   4      197.52      199.49     56.10 o 
   2  24   4      371.82      342.17     53.36 o 
   3  24   4      505.58      442.38     78.06 o 
  -3  25   4       13.59       43.81     74.00 o 
  -2  25   4     2121.34     2108.96    105.98 o 
  -1  25   4      617.86      543.85     64.24 o 
   0  25   4      940.57      905.26     59.88 o 
   1  25   4       19.84       47.73     52.22 o 
   2  25   4     1216.59     1122.61     68.01 o 
  -2  26   4      538.62      501.64     78.43 o 
  -1  26   4     2348.89     2226.56    148.99 o 
   0  26   4       77.86       49.90     60.70 o 
   1  26   4       28.01       79.29     59.79 o 
  -8   0   5     4022.40     4273.54    148.52 o 
  -6   0   5     9509.68     9488.08    146.87 o 
  -4   0   5      978.50     1018.45     53.63 o 
  -2   0   5     9471.72     9307.68    124.37 o 
   0   0   5    11489.40    11907.11    291.96 o 
   2   0   5     1083.52     1123.90     48.24 o 
   4   0   5     4474.48     4396.08     97.67 o 
   6   0   5      661.99      525.82     70.64 o 
  -9   1   5        0.77      -22.02     89.67 o 
  -8   1   5      111.84      117.51     81.88 o 
  -7   1   5     7704.35     8336.79    104.70 o 
  -6   1   5      104.52       97.54     37.94 o 
  -5   1   5     1593.10     1681.43     48.46 o 
  -4   1   5      985.37     1021.57     38.50 o 
  -3   1   5     9986.11    10692.75    116.43 o 
  -2   1   5     2034.15     2127.27     45.71 o 
  -1   1   5    15334.40    12906.39    214.22 o 
   0   1   5     5807.02     5882.79    114.39 o 
   1   1   5       25.33       25.03     32.74 o 
   2   1   5      689.07      767.10     39.93 o 
   3   1   5     3636.53     3469.96     48.42 o 
   4   1   5     1380.61     1528.49     49.80 o 
   5   1   5     2797.35     3013.71     66.83 o 
   6   1   5      359.53      362.79     43.68 o 
   7   1   5     1135.71     1066.33     64.99 o 
  -9   2   5     1631.45     1566.16     98.52 o 
  -8   2   5      514.49      499.57     71.21 o 
  -7   2   5     1058.65     1101.81     58.63 o 
  -6   2   5     2750.66     2693.47     58.83 o 
  -5   2   5     1101.24     1148.44     45.84 o 
  -4   2   5      367.19      328.22     36.84 o 
  -3   2   5     5889.87     6000.12     74.90 o 
  -2   2   5     4145.01     3736.65     55.98 o 
  -1   2   5      587.80      707.76     34.62 o 
   0   2   5     5181.85     5404.25     87.70 o 
   1   2   5    22069.43    22322.06    181.12 o 
   2   2   5       74.30       84.08     32.63 o 
   3   2   5       32.74       25.50     27.87 o 
   4   2   5     4923.93     4881.22    115.60 o 
   5   2   5     6912.45     7750.96     72.56 o 
   6   2   5       12.45       -3.07     36.48 o 
   7   2   5      898.41      825.54     59.77 o 
  -9   3   5      266.99      141.09    106.55 o 
  -8   3   5     1855.17     1968.77     85.43 o 
  -7   3   5       23.84       24.70     54.06 o 
  -6   3   5       99.57       89.41     53.61 o 
  -5   3   5      658.69      685.44     43.49 o 
  -4   3   5     7928.62     7852.66     89.85 o 
  -3   3   5      684.95      702.60     35.58 o 
  -2   3   5      907.67      833.47     31.66 o 
  -1   3   5     7785.13     8220.60     99.77 o 
   0   3   5    14133.51    14241.75    202.76 o 
   1   3   5      251.42      357.70     35.19 o 
   2   3   5     8687.51     8676.03    234.26 o 
   3   3   5      730.49      670.51     34.60 o 
   4   3   5     2065.47     2062.55     43.88 o 
   5   3   5       89.43       80.17     45.15 o 
   6   3   5     4485.61     4596.34     77.03 o 
   7   3   5        6.23      -13.05     67.78 o 
  -9   4   5     2420.97     2408.93    137.97 o 
  -8   4   5      304.45      310.73     96.92 o 
  -7   4   5      556.68      544.15     66.32 o 
  -6   4   5      897.56      887.41     63.49 o 
  -5   4   5     2735.64     2742.98     77.40 o 
  -4   4   5     1105.58     1075.56     45.90 o 
  -3   4   5     1669.62     1707.23     43.38 o 
  -2   4   5      357.09      330.57     29.73 o 
  -1   4   5     1853.49     1809.39     46.18 o 
   0   4   5       11.54        7.13     24.01 o 
   1   4   5     4322.82     4110.66     81.22 o 
   2   4   5      182.14      175.76     28.46 o 
   3   4   5       48.86       47.49     32.75 o 
   4   4   5      193.22      167.92     34.97 o 
   5   4   5     1163.45     1292.45     46.71 o 
   6   4   5      298.37      262.64     52.94 o 
   7   4   5      808.05      756.38     71.08 o 
  -9   5   5      117.66       81.85    122.12 o 
  -8   5   5      509.70      512.79     98.31 o 
  -7   5   5     2036.31     2189.59     88.43 o 
  -6   5   5      863.09      864.32     75.92 o 
  -5   5   5      489.85      462.23     50.01 o 
  -4   5   5     1451.17     1361.19     48.87 o 
  -3   5   5     2116.54     2071.85     42.23 o 
  -2   5   5     1175.64     1231.31     40.55 o 
  -1   5   5     4309.68     4282.89    104.46 o 
   0   5   5      727.84      779.15     30.94 o 
   1   5   5     1196.32     1203.43     33.43 o 
   2   5   5      305.50      325.52     31.93 o 
   3   5   5     2418.86     2318.21     54.21 o 
   4   5   5      310.69      253.52     32.69 o 
   5   5   5       10.99       26.43     43.97 o 
   6   5   5      828.61      835.85     54.79 o 
   7   5   5     2302.34     2315.59     65.98 o 
  -8   6   5       21.95       13.20     95.01 o 
  -7   6   5       23.60       30.65     71.81 o 
  -6   6   5     3269.19     3491.45     84.92 o 
  -5   6   5     1193.11     1289.17     57.36 o 
  -4   6   5      682.47      681.39     48.90 o 
  -3   6   5     1039.86      926.31     39.52 o 
  -2   6   5     2963.27     2990.11     50.26 o 
  -1   6   5        0.36        3.80     25.51 o 
   0   6   5     3236.50     3160.59     91.74 o 
   1   6   5      668.42      653.89     29.87 o 
   2   6   5     6199.61     6375.09    144.88 o 
   3   6   5       37.14       26.46     28.11 o 
   4   6   5     2668.67     2776.31     49.69 o 
   5   6   5      456.17      430.52     46.69 o 
   6   6   5     2894.28     2808.79     56.02 o 
   7   6   5       41.69       13.63     52.26 o 
  -8   7   5     2568.85     2654.95    111.60 o 
  -7   7   5      205.55      164.69     73.36 o 
  -6   7   5     1097.55     1100.47     77.28 o 
  -5   7   5      278.96      249.12     48.91 o 
  -4   7   5     1312.48     1467.05     53.40 o 
  -3   7   5       11.65       14.57     36.01 o 
  -2   7   5        7.03       24.93     29.24 o 
  -1   7   5     4963.48     4885.33     91.32 o 
   0   7   5     5122.92     5203.53     63.06 o 
   1   7   5      153.03      117.72     32.73 o 
   2   7   5     3171.81     3143.85     55.98 o 
   3   7   5     5520.80     6058.09    111.68 o 
   4   7   5      218.24      225.29     30.31 o 
   5   7   5        0.23      -15.63     40.63 o 
   6   7   5     1904.24     1832.38     91.46 o 
   7   7   5     1998.97     1874.88     73.60 o 
  -8   8   5      341.70      292.48     97.66 o 
  -7   8   5     1754.07     1845.68     85.32 o 
  -6   8   5       21.52       60.43     69.90 o 
  -5   8   5     3610.57     3571.23     71.54 o 
  -4   8   5      342.37      393.77     46.83 o 
  -3   8   5     3754.36     3820.74     57.05 o 
  -2   8   5      196.73      185.23     31.46 o 
  -1   8   5     2132.61     2116.47     46.11 o 
   0   8   5       10.72       17.71     29.66 o 
   1   8   5     9425.93     9695.25    147.54 o 
   2   8   5     3759.35     4020.04     68.30 o 
   3   8   5      952.00      926.36     33.57 o 
   4   8   5       93.28       75.28     31.81 o 
   5   8   5     3521.32     3893.23     99.41 o 
   6   8   5      824.04      853.58     58.73 o 
   7   8   5     1119.38      974.34     51.89 o 
  -8   9   5     3715.06     3868.28    118.25 o 
  -7   9   5     2100.19     2116.73     88.51 o 
  -6   9   5     3740.36     3969.81    207.55 o 
  -5   9   5       71.66       54.82     54.41 o 
  -4   9   5     2782.29     2800.83     81.72 o 
  -3   9   5       29.68       42.87     35.61 o 
  -2   9   5       27.39       67.42     30.10 o 
  -1   9   5     4201.32     4574.79     79.80 o 
   0   9   5     8351.64     8496.37    142.76 o 
   1   9   5      238.55      233.34     31.31 o 
   2   9   5      729.24      690.65     32.27 o 
   3   9   5      383.86      379.95     32.50 o 
   4   9   5        1.60        1.70     36.66 o 
   5   9   5      842.03      781.56     42.23 o 
   6   9   5     2762.93     2900.82     61.76 o 
   7   9   5       85.28       72.58     49.60 o 
  -8  10   5      195.05      114.65     80.90 o 
  -7  10   5      815.32      752.80     78.78 o 
  -6  10   5     4023.25     4416.49     95.86 o 
  -5  10   5     1439.67     1393.83     59.26 o 
  -4  10   5     1072.05     1020.19     52.86 o 
  -3  10   5     5453.74     5305.29     88.50 o 
  -2  10   5    10458.99    10637.35    166.34 o 
  -1  10   5      751.73      726.68     31.04 o 
   0  10   5     7437.76     7762.79    125.86 o 
   1  10   5     1812.96     1937.03     42.83 o 
   2  10   5     2569.63     2559.11     55.13 o 
   3  10   5      227.11      208.07     26.56 o 
   4  10   5     3807.42     4041.86    112.55 o 
   5  10   5     2641.14     2682.22     52.73 o 
   6  10   5      362.55      287.26     51.76 o 
   7  10   5      668.68      627.45     67.24 o 
  -8  11   5       66.71       -1.91     80.28 o 
  -7  11   5     4566.20     4726.55    115.86 o 
  -6  11   5       69.70       59.54     72.15 o 
  -5  11   5      971.34     1051.98     75.03 o 
  -4  11   5     2152.05     2219.23     58.14 o 
  -3  11   5     1247.80     1225.59     50.49 o 
  -2  11   5      145.56      101.38     34.31 o 
  -1  11   5    16048.11    16207.66    235.23 o 
   0  11   5      377.48      315.42     31.86 o 
   1  11   5      359.70      340.81     38.53 o 
   2  11   5      387.78      358.15     35.61 o 
   3  11   5     6988.95     6868.93    143.50 o 
   4  11   5      375.70      361.59     36.97 o 
   5  11   5     1726.12     1734.83     47.70 o 
   6  11   5      420.00      421.52     56.27 o 
   7  11   5     1265.86     1039.53     77.07 o 
  -8  12   5      708.17      614.36     81.55 o 
  -7  12   5      192.61      191.35     94.40 o 
  -6  12   5     4610.89     4743.58     89.96 o 
  -5  12   5     1805.35     1900.02     70.66 o 
  -4  12   5      768.46      786.40     50.73 o 
  -3  12   5      198.04      144.71     37.46 o 
  -2  12   5    15166.09    16113.17    286.57 o 
  -1  12   5     1309.34     1237.08     35.90 o 
   0  12   5     5075.11     5235.83    126.94 o 
   1  12   5      327.51      387.27     33.03 o 
   2  12   5     2497.76     2732.03     50.57 o 
   3  12   5      200.80      164.06     44.45 o 
   4  12   5     6777.66     7583.35     92.03 o 
   5  12   5       66.04       24.58     42.67 o 
   6  12   5      196.86      135.54     56.43 o 
  -8  13   5     1698.78     1454.93    109.01 o 
  -7  13   5     3082.25     2906.24    249.31 o 
  -6  13   5      535.18      537.38     63.52 o 
  -5  13   5     1043.85     1061.66     81.03 o 
  -4  13   5     1590.44     1727.69    141.88 o 
  -3  13   5     4670.36     4461.90     69.24 o 
  -2  13   5       36.76       61.08     37.46 o 
  -1  13   5     5447.77     5763.65     71.08 o 
   0  13   5     1671.23     1726.49     41.54 o 
   1  13   5       29.99       32.51     33.28 o 
   2  13   5     1321.33     1311.24     37.60 o 
   3  13   5     2369.97     2593.12     70.72 o 
   4  13   5       43.97       34.43     41.48 o 
   5  13   5     1028.36      906.93     62.67 o 
   6  13   5     2184.93     2207.62     61.21 o 
  -7  14   5      455.24      291.43     97.93 o 
  -6  14   5      815.13      673.30     77.31 o 
  -5  14   5     2263.44     2175.60    187.38 o 
  -4  14   5        0.76       30.60     68.45 o 
  -3  14   5     3036.61     2921.53     54.59 o 
  -2  14   5      824.06      862.22     40.18 o 
  -1  14   5      708.68      661.83     34.48 o 
   0  14   5       26.90        5.62     28.41 o 
   1  14   5     3388.17     3370.80     50.34 o 
   2  14   5        7.44       28.09     31.39 o 
   3  14   5       17.32       18.88     44.07 o 
   4  14   5      452.09      452.24     43.97 o 
   5  14   5     2273.86     2365.34     64.09 o 
   6  14   5      440.73      352.18     64.37 o 
  -7  15   5       98.98      114.11     96.75 o 
  -6  15   5       94.43       78.69     75.86 o 
  -5  15   5       99.51       47.85     59.04 o 
  -4  15   5     5197.13     5468.88     95.94 o 
  -3  15   5        1.35      -15.51     46.87 o 
  -2  15   5      456.31      492.99     37.55 o 
  -1  15   5      545.49      476.55     36.17 o 
   0  15   5     3026.70     3310.23     71.71 o 
   1  15   5      314.83      246.84     35.85 o 
   2  15   5     3006.98     3323.37     81.97 o 
   3  15   5      434.95      433.33     43.21 o 
   4  15   5     1642.59     1554.25     56.50 o 
   5  15   5      593.02      539.17     63.15 o 
   6  15   5     1210.09     1167.61     83.68 o 
  -7  16   5      253.37      222.96     70.06 o 
  -6  16   5      520.86      502.78     79.63 o 
  -5  16   5      393.90      433.77     73.87 o 
  -4  16   5       33.33       23.19     70.65 o 
  -3  16   5     2713.26     2810.30     66.12 o 
  -2  16   5      786.18      932.12     53.23 o 
  -1  16   5        8.11       10.64     30.99 o 
   0  16   5      706.69      671.00     31.27 o 
   1  16   5     4238.94     4658.35     71.18 o 
   2  16   5     1589.58     1786.62     68.58 o 
   3  16   5       27.30       22.62     38.25 o 
   4  16   5      244.92      250.37     40.66 o 
   5  16   5     1539.02     1529.60     73.26 o 
   6  16   5      206.71        5.51    122.19 o 
  -7  17   5     1385.38      993.23    106.68 o 
  -6  17   5       28.63       19.16     66.38 o 
  -5  17   5      620.33      545.51     64.51 o 
  -4  17   5      182.92      178.87     67.71 o 
  -3  17   5     1884.45     1828.10     53.96 o 
  -2  17   5       21.12        9.31     49.34 o 
  -1  17   5     1597.54     1760.03     44.65 o 
   0  17   5      252.93      258.59     41.11 o 
   1  17   5     1101.35     1154.31     42.42 o 
   2  17   5       54.18       23.15     45.05 o 
   3  17   5     2100.67     2201.64     69.45 o 
   4  17   5      247.23      206.02     54.57 o 
   5  17   5        3.40       48.38     68.33 o 
  -6  18   5     1491.83     1459.07    102.49 o 
  -5  18   5      490.30      331.16     79.26 o 
  -4  18   5       14.37       76.18     62.33 o 
  -3  18   5      168.98      186.91     50.15 o 
  -2  18   5      941.54     1043.89     50.31 o 
  -1  18   5        3.32       11.83     44.10 o 
   0  18   5        5.15       19.84     37.21 o 
   1  18   5     1747.56     1808.62     41.57 o 
   2  18   5      941.98      927.98     46.12 o 
   3  18   5       81.60       59.40     46.29 o 
   4  18   5     1280.47     1196.14     57.65 o 
   5  18   5      261.13      180.29     57.84 o 
  -6  19   5       58.49       23.80     69.37 o 
  -5  19   5       47.99       32.23     94.28 o 
  -4  19   5     2655.40     2480.45     93.86 o 
  -3  19   5      577.96      558.43     52.21 o 
  -2  19   5      533.39      548.21     53.29 o 
  -1  19   5       12.48       -2.32     44.57 o 
   0  19   5     3667.20     3898.81     60.78 o 
   1  19   5      639.75      610.11     47.49 o 
   2  19   5      987.39     1070.57     50.85 o 
   3  19   5      382.22      339.94     55.68 o 
   4  19   5      651.39      544.80     63.76 o 
   5  19   5        0.67        2.48     76.24 o 
  -6  20   5       85.25       15.82    121.17 o 
  -5  20   5      871.90      663.67     74.04 o 
  -4  20   5       90.93       29.09     77.76 o 
  -3  20   5     4332.59     4632.87     71.35 o 
  -2  20   5      249.54      231.10     46.94 o 
  -1  20   5      567.51      614.05     44.71 o 
   0  20   5      491.98      453.07     43.89 o 
   1  20   5     6185.59     6528.02    203.97 o 
   2  20   5       23.06       19.34     42.72 o 
   3  20   5       73.45       90.69     54.94 o 
   4  20   5        7.40       34.82     68.88 o 
  -5  21   5      569.33      481.19     83.45 o 
  -4  21   5     3188.80     3313.23     88.37 o 
  -3  21   5      467.49      435.21     63.09 o 
  -2  21   5      780.06      752.84     51.09 o 
  -1  21   5      867.75      806.56     45.99 o 
   0  21   5     4421.10     4706.47     96.15 o 
   1  21   5       96.64       92.45     39.52 o 
   2  21   5     1020.54     1040.32     70.75 o 
   3  21   5      117.01      109.00     68.32 o 
   4  21   5      709.55      728.52     77.57 o 
  -5  22   5      618.18      548.20     88.49 o 
  -4  22   5      141.98      104.74     73.59 o 
  -3  22   5      633.81      562.87     73.13 o 
  -2  22   5     2632.96     2895.93     71.21 o 
  -1  22   5       81.40       66.03     49.91 o 
   0  22   5     1199.58     1277.02     58.17 o 
   1  22   5      171.36      158.40     47.96 o 
   2  22   5      317.20      251.41     56.55 o 
   3  22   5        9.32      -21.39     56.77 o 
  -4  23   5        7.93        9.35     65.87 o 
  -3  23   5     1791.60     1774.87     79.92 o 
  -2  23   5        3.43        7.84     67.59 o 
  -1  23   5     3558.94     3824.08     96.14 o 
   0  23   5      161.04      125.48     60.60 o 
   1  23   5        0.22       -1.42     45.13 o 
   2  23   5       15.44        9.33     56.02 o 
   3  23   5     2484.73     2536.07     95.83 o 
  -3  24   5      599.90      509.41     67.54 o 
  -2  24   5     3098.01     2866.62    148.12 o 
  -1  24   5       77.04       42.82     52.30 o 
   0  24   5     1583.90     1746.55     66.56 o 
   1  24   5     1730.27     1599.32     59.45 o 
   2  24   5     1637.68     1767.55     80.89 o 
  -2  25   5      238.11      167.30     83.61 o 
  -1  25   5     1886.13     1581.01     75.54 o 
   0  25   5     1707.16     1528.32     66.20 o 
   1  25   5        8.92       37.23     63.99 o 
  -8   0   6      843.41      835.58     89.58 o 
  -6   0   6      656.79      627.39     66.10 o 
  -4   0   6     3973.70     4136.26     94.78 o 
  -2   0   6     2507.51     2467.05     60.21 o 
   0   0   6     7482.51     7662.95    101.42 o 
   2   0   6      689.84      663.58     43.03 o 
   4   0   6     2964.58     3244.72     69.38 o 
   6   0   6     2335.10     2524.17    105.18 o 
  -8   1   6      634.52      590.37     68.19 o 
  -7   1   6     1098.93     1126.22     52.98 o 
  -6   1   6     1563.72     1749.20     54.24 o 
  -5   1   6      148.19      160.09     36.15 o 
  -4   1   6       60.96       46.47     33.63 o 
  -3   1   6     6248.02     6090.35     71.68 o 
  -2   1   6     1372.54     1353.94     37.75 o 
  -1   1   6       32.31       25.68     25.82 o 
   0   1   6     2441.46     2588.88     52.61 o 
   1   1   6     3652.07     3630.49     52.70 o 
   2   1   6      347.69      390.62     28.97 o 
   3   1   6       36.73        8.42     30.58 o 
   4   1   6     2404.16     2574.73    100.95 o 
   5   1   6     3263.92     3526.65     67.61 o 
   6   1   6       21.96       30.66     59.00 o 
   7   1   6      135.95      119.82     69.95 o 
  -8   2   6      124.37      120.17     74.30 o 
  -7   2   6     1947.79     2039.31     64.25 o 
  -6   2   6      234.97      215.41     49.04 o 
  -5   2   6     1107.41     1051.76     40.95 o 
  -4   2   6       76.78       89.10     31.84 o 
  -3   2   6     1739.35     1699.81     49.95 o 
  -2   2   6        0.90        3.99     33.03 o 
  -1   2   6     6684.83     6733.08     61.45 o 
   0   2   6      919.84     1010.19     33.86 o 
   1   2   6      468.16      492.60     35.85 o 
   2   2   6       38.89       34.09     28.10 o 
   3   2   6     1751.29     1783.08     39.51 o 
   4   2   6      776.92      769.15     43.95 o 
   5   2   6     1863.55     2066.51     51.44 o 
   6   2   6      114.36       87.46     47.42 o 
   7   2   6      482.64      313.99     59.25 o 
  -8   3   6      677.04      613.26     91.22 o 
  -7   3   6      105.87       89.24     59.90 o 
  -6   3   6     5245.50     5560.90     82.43 o 
  -5   3   6      377.65      364.65     35.04 o 
  -4   3   6       11.52        3.14     33.03 o 
  -3   3   6     1654.15     1788.17     43.76 o 
  -2   3   6     9560.61     9482.67    165.77 o 
  -1   3   6      225.44      263.29     28.14 o 
   0   3   6     3622.78     3809.11    154.85 o 
   1   3   6     4948.18     4905.44     63.75 o 
   2   3   6     1195.23     1135.53     37.64 o 
   3   3   6      438.78      452.02     36.58 o 
   4   3   6     3783.23     4251.63     60.96 o 
   5   3   6       98.73       73.29     39.17 o 
   6   3   6       12.91       27.15     54.25 o 
   7   3   6      153.51       77.65     64.66 o 
  -8   4   6      491.91      449.69     99.22 o 
  -7   4   6     1275.87     1187.51     73.21 o 
  -6   4   6        4.72        3.58     57.40 o 
  -5   4   6     1481.78     1508.52     48.14 o 
  -4   4   6     6269.85     6265.94     70.51 o 
  -3   4   6     2599.78     2509.27     47.24 o 
  -2   4   6     2161.22     2198.57     43.03 o 
  -1   4   6     9144.75     8937.73     78.59 o 
   0   4   6     7486.33     7531.39     62.52 o 
   1   4   6        0.10       25.04     36.23 o 
   2   4   6     3292.88     3530.83     53.46 o 
   3   4   6     4751.44     4752.87     52.42 o 
   4   4   6      987.24     1034.76     45.15 o 
   5   4   6      619.00      606.52     41.85 o 
   6   4   6     1792.42     1907.37     62.30 o 
   7   4   6     1502.47     1512.11     82.72 o 
  -8   5   6        9.35      -11.30     96.49 o 
  -7   5   6      529.53      441.36     77.87 o 
  -6   5   6     1498.75     1597.56     73.58 o 
  -5   5   6     2754.35     2722.46     73.78 o 
  -4   5   6       96.16       88.89     29.55 o 
  -3   5   6    12894.04    13167.81    145.33 o 
  -2   5   6     2775.27     3056.70     49.31 o 
  -1   5   6       82.87       42.88     30.11 o 
   0   5   6     1458.92     1436.91     49.60 o 
   1   5   6    15676.74    16660.30    289.92 o 
   2   5   6     1343.10     1286.33     44.92 o 
   3   5   6     1519.34     1464.90     39.80 o 
   4   5   6      261.80      278.21     38.55 o 
   5   5   6     5822.22     6087.02    106.33 o 
   6   5   6      420.16      372.47     62.29 o 
   7   5   6     1499.05     1319.50     80.67 o 
  -8   6   6     3014.58     2989.67    117.11 o 
  -7   6   6      662.01      574.16     78.18 o 
  -6   6   6     1582.70     1673.39     79.38 o 
  -5   6   6       18.15       22.28     39.54 o 
  -4   6   6     5155.32     5234.17    107.28 o 
  -3   6   6     1861.18     1934.73     42.80 o 
  -2   6   6     2005.07     2094.69     58.53 o 
  -1   6   6      149.01      169.78     30.79 o 
   0   6   6     9760.08    10134.19    173.34 o 
   1   6   6      220.45      198.37     29.08 o 
   2   6   6     6198.59     6775.47     99.28 o 
   3   6   6        6.89        3.96     33.53 o 
   4   6   6      238.26      241.29     41.17 o 
   5   6   6       46.78       33.11     42.19 o 
   6   6   6     5584.57     6124.51    280.01 o 
   7   6   6       17.13       42.00     65.14 o 
  -8   7   6       45.85       -9.89     97.95 o 
  -7   7   6      597.65      563.48     65.91 o 
  -6   7   6      631.36      658.95     63.54 o 
  -5   7   6     6287.10     6569.20    336.08 o 
  -4   7   6      548.09      504.80     39.71 o 
  -3   7   6     5091.92     5379.33     87.10 o 
  -2   7   6     7547.45     7531.45    124.29 o 
  -1   7   6     1509.26     1620.42     41.51 o 
   0   7   6     1377.51     1409.27     39.93 o 
   1   7   6     4948.03     5286.94     68.11 o 
   2   7   6      251.72      238.41     26.50 o 
   3   7   6      996.60      909.18     38.07 o 
   4   7   6      994.98     1127.14     38.01 o 
   5   7   6     1205.24     1235.74     55.98 o 
   6   7   6       52.10       42.63     60.67 o 
  -8   8   6      690.49      535.48    102.33 o 
  -7   8   6     1945.11     1791.46    218.12 o 
  -6   8   6     1550.40     1581.94     80.96 o 
  -5   8   6      594.97      627.84     72.79 o 
  -4   8   6     1559.76     1523.85     54.08 o 
  -3   8   6     2009.09     2044.54     40.08 o 
  -2   8   6      117.53      128.68     29.07 o 
  -1   8   6     9458.39     9674.07    179.28 o 
   0   8   6      664.15      652.13     37.08 o 
   1   8   6      130.59      100.41     26.73 o 
   2   8   6     1361.61     1274.18     32.72 o 
   3   8   6     3011.11     3139.65     79.36 o 
   4   8   6      723.95      734.61     38.55 o 
   5   8   6      200.77      230.18     46.46 o 
   6   8   6     1539.10     1503.59     63.04 o 
  -8   9   6       21.98       12.55     80.25 o 
  -7   9   6       14.19       11.17     93.83 o 
  -6   9   6     2767.60     2805.38     89.89 o 
  -5   9   6     1704.85     1754.43     78.97 o 
  -4   9   6     3176.97     3081.96     58.95 o 
  -3   9   6      174.74      187.11     29.77 o 
  -2   9   6    14502.61    15000.02    275.32 o 
  -1   9   6        2.02        5.91     26.03 o 
   0   9   6     6793.53     6982.36     70.41 o 
   1   9   6      170.86      162.00     29.14 o 
   2   9   6     3742.75     3803.57     44.70 o 
   3   9   6       29.15       16.59     43.55 o 
   4   9   6     5377.15     5575.45     58.12 o 
   5   9   6      349.36      257.50     40.68 o 
   6   9   6     1376.44     1257.98     56.87 o 
  -8  10   6     1681.44     1405.75    114.54 o 
  -7  10   6      651.31      644.97     80.83 o 
  -6  10   6      233.87      201.42     72.96 o 
  -5  10   6      611.31      628.21     61.98 o 
  -4  10   6        1.83        2.64     37.80 o 
  -3  10   6      279.79      245.41     35.38 o 
  -2  10   6      272.74      245.25     32.01 o 
  -1  10   6     2540.93     2625.54     44.23 o 
   0  10   6       32.00       19.83     30.14 o 
   1  10   6        6.09       -0.04     33.14 o 
   2  10   6      288.54      313.36     28.72 o 
   3  10   6     4936.77     5361.42     73.72 o 
   4  10   6       41.48       18.05     35.90 o 
   5  10   6      181.17      143.59     44.94 o 
   6  10   6     1100.33      990.93     56.04 o 
  -8  11   6       51.58        8.55     99.37 o 
  -7  11   6     1024.70      941.68    106.62 o 
  -6  11   6      195.00      142.15     60.33 o 
  -5  11   6     1184.72     1210.96     66.02 o 
  -4  11   6      452.22      442.29     61.77 o 
  -3  11   6     4046.48     4232.72     81.95 o 
  -2  11   6       23.65       12.45     28.18 o 
  -1  11   6     1495.17     1441.23     38.99 o 
   0  11   6       29.33       34.93     37.02 o 
   1  11   6      572.74      577.90     32.34 o 
   2  11   6        9.26       11.19     30.81 o 
   3  11   6       29.14       50.80     40.35 o 
   4  11   6      560.77      524.29     36.50 o 
   5  11   6     1800.33     1935.52     64.22 o 
   6  11   6       12.87        5.46     56.17 o 
  -7  12   6       16.94        4.08     67.58 o 
  -6  12   6       37.58      -60.08     73.70 o 
  -5  12   6      137.55       93.32     71.48 o 
  -4  12   6     3668.44     4010.67     81.23 o 
  -3  12   6      286.27      287.62     30.15 o 
  -2  12   6      423.73      389.35     31.23 o 
  -1  12   6     5418.05     5379.88    105.13 o 
   0  12   6      512.72      496.18     32.17 o 
   1  12   6        4.12       -1.24     30.75 o 
   2  12   6      339.28      336.20     38.38 o 
   3  12   6      649.75      647.27     47.19 o 
   4  12   6      420.92      404.82     38.18 o 
   5  12   6       19.75       29.88     54.19 o 
   6  12   6     1117.72     1035.25     62.41 o 
  -7  13   6      652.51      583.34     99.97 o 
  -6  13   6      950.86      866.29     67.66 o 
  -5  13   6       64.29      -21.57     72.19 o 
  -4  13   6      893.26      918.24     67.39 o 
  -3  13   6     1985.35     2231.73     64.60 o 
  -2  13   6     5400.68     5517.18     97.60 o 
  -1  13   6        0.46       -8.93     28.55 o 
   0  13   6     1876.98     1938.89     61.53 o 
   1  13   6     1413.31     1331.86     49.48 o 
   2  13   6     2195.61     2404.50     56.11 o 
   3  13   6        2.37        0.68     37.89 o 
   4  13   6     2286.64     2211.35     50.59 o 
   5  13   6      843.93      755.04     48.95 o 
   6  13   6      489.11      430.77     65.98 o 
  -7  14   6     1685.85     1724.33    106.52 o 
  -6  14   6      474.91      410.12     79.44 o 
  -5  14   6     1481.13     1401.40     62.61 o 
  -4  14   6       29.67       19.33     46.85 o 
  -3  14   6      461.09      468.08     43.98 o 
  -2  14   6       22.38       25.29     40.35 o 
  -1  14   6     5509.07     5365.63     65.38 o 
   0  14   6       86.01       71.95     26.07 o 
   1  14   6       73.31       85.66     39.96 o 
   2  14   6       58.11       42.45     49.27 o 
   3  14   6     6331.50     6840.25    145.20 o 
   4  14   6      615.04      502.96     45.82 o 
   5  14   6      967.19      962.10     60.64 o 
  -7  15   6       37.08       20.79    104.95 o 
  -6  15   6     3341.07     3276.59    140.38 o 
  -5  15   6     2191.76     2085.52     67.34 o 
  -4  15   6        0.01       -2.29     50.49 o 
  -3  15   6      484.06      547.89     54.83 o 
  -2  15   6     1718.12     1979.05     53.46 o 
  -1  15   6      249.97      251.54     40.89 o 
   0  15   6     2019.03     2152.88     62.14 o 
   1  15   6      560.46      537.84     43.50 o 
   2  15   6     1281.70     1278.18     65.79 o 
   3  15   6      542.53      556.63     48.74 o 
   4  15   6     2398.56     2542.75     66.42 o 
   5  15   6      179.64      129.60     57.15 o 
  -7  16   6     1736.27     1422.12    122.78 o 
  -6  16   6      354.31      316.55     80.20 o 
  -5  16   6      323.84      309.91     80.49 o 
  -4  16   6     5797.18     6009.63    142.17 o 
  -3  16   6     1669.94     1605.38     56.94 o 
  -2  16   6      730.43      761.28     43.68 o 
  -1  16   6       54.04       97.01     34.93 o 
   0  16   6     5543.74     6209.12    114.78 o 
   1  16   6       97.69       85.10     37.92 o 
   2  16   6     1498.03     1652.45     52.88 o 
   3  16   6      164.55      131.11     42.71 o 
   4  16   6      265.19      288.55     61.07 o 
   5  16   6      760.54      700.44     60.76 o 
  -6  17   6      741.99      558.80     73.27 o 
  -5  17   6     2192.40     2314.93     89.39 o 
  -4  17   6      163.88      185.96     63.57 o 
  -3  17   6     5993.69     6588.35     86.79 o 
  -2  17   6       98.81       81.79     46.51 o 
  -1  17   6      325.55      371.12     41.87 o 
   0  17   6        9.99       30.78     41.08 o 
   1  17   6     9220.75     9912.78    203.43 o 
   2  17   6        1.21       -4.53     51.15 o 
   3  17   6      509.72      536.55     59.93 o 
   4  17   6        0.39      -53.52     67.94 o 
   5  17   6     2529.71     2365.90     78.96 o 
  -6  18   6       19.60       25.40     68.99 o 
  -5  18   6      142.28      148.40     79.48 o 
  -4  18   6     3630.28     3887.48    120.38 o 
  -3  18   6       45.61       34.99     42.01 o 
  -2  18   6     1186.09     1140.05     46.98 o 
  -1  18   6      626.13      623.62     43.72 o 
   0  18   6     5027.68     5479.44    111.65 o 
   1  18   6        0.23       10.62     41.91 o 
   2  18   6     4542.57     4716.44    141.10 o 
   3  18   6       33.52       47.27     59.27 o 
   4  18   6      571.33      507.24     63.93 o 
  -6  19   6     1513.88     1397.74    180.73 o 
  -5  19   6      916.78      829.64     86.26 o 
  -4  19   6      233.22      203.85     69.42 o 
  -3  19   6     1715.42     1702.93     58.54 o 
  -2  19   6     1256.53     1336.48     46.61 o 
  -1  19   6        1.17      -18.01     35.94 o 
   0  19   6      709.07      686.88     42.24 o 
   1  19   6     3690.95     3841.91    191.97 o 
   2  19   6      139.98      109.81     66.49 o 
   3  19   6     1212.11     1166.45     56.58 o 
   4  19   6     1655.50     1542.56    102.95 o 
  -5  20   6     1260.25     1101.33    103.81 o 
  -4  20   6      231.88      128.78     62.51 o 
  -3  20   6     1970.72     2059.01     70.81 o 
  -2  20   6      298.28      213.57     41.19 o 
  -1  20   6     1507.39     1566.74     46.08 o 
   0  20   6       86.77       74.11     42.99 o 
   1  20   6        2.70        0.63     53.58 o 
   2  20   6      377.95      389.46     68.20 o 
   3  20   6      938.02      906.14     65.65 o 
  -5  21   6       35.40      -33.56    120.34 o 
  -4  21   6        0.26       52.16     61.35 o 
  -3  21   6      230.34      240.07     61.27 o 
  -2  21   6     2190.99     2256.83     71.10 o 
  -1  21   6        0.79      -47.09     50.00 o 
   0  21   6      137.54      121.06     59.77 o 
   1  21   6      579.31      596.85     68.96 o 
   2  21   6      199.45      184.92     61.34 o 
   3  21   6       57.84       28.15     59.20 o 
  -4  22   6      754.51      641.67     93.15 o 
  -3  22   6       17.64        4.85     68.43 o 
  -2  22   6      525.37      484.75     62.65 o 
  -1  22   6      733.91      698.55     53.85 o 
   0  22   6      598.36      593.35     57.58 o 
   1  22   6       84.55       60.46     51.79 o 
   2  22   6      484.61      417.38     55.19 o 
  -3  23   6      552.69      507.99     61.22 o 
  -2  23   6       20.04        1.61     61.61 o 
  -1  23   6        1.83       -2.58     48.16 o 
   0  23   6        5.12       24.84     61.23 o 
   1  23   6     1416.91     1207.36     63.02 o 
   2  23   6       62.24       56.15     85.44 o 
  -2  24   6       69.32       35.73     69.70 o 
  -1  24   6      944.57      788.70     53.80 o 
   0  24   6      355.27      289.88     74.07 o 
   1  24   6       30.64       29.78     69.86 o 
  -8   0   7     1332.04     1273.04    119.06 o 
  -6   0   7     9959.66    10855.37    187.47 o 
  -4   0   7     1372.90     1373.35     67.48 o 
  -2   0   7    15142.21    15484.27    222.09 o 
   0   0   7      702.10      721.31     49.39 o 
   2   0   7     1697.79     1762.48    120.03 o 
   4   0   7     6364.16     7029.60    561.57 o 
   6   0   7      475.64      415.46     99.39 o 
  -8   1   7       62.22       56.98     69.26 o 
  -7   1   7     2746.83     2872.07     65.78 o 
  -6   1   7      549.39      494.56     50.59 o 
  -5   1   7     2403.30     2524.51     65.92 o 
  -4   1   7      674.04      664.04     42.57 o 
  -3   1   7     5955.61     5997.38     70.80 o 
  -2   1   7     2943.16     2897.27     58.64 o 
  -1   1   7     4854.20     5012.43     49.97 o 
   0   1   7     1653.48     1759.75     48.11 o 
   1   1   7      577.46      622.35     34.43 o 
   2   1   7     1635.17     1526.43     39.77 o 
   3   1   7     3711.68     4162.10     74.43 o 
   4   1   7      203.70      242.32     42.60 o 
   5   1   7     2145.76     2216.94     86.86 o 
   6   1   7      826.34      803.48     64.38 o 
  -8   2   7      110.96       72.42     70.94 o 
  -7   2   7      478.07      434.38     52.02 o 
  -6   2   7     1552.87     1522.42     56.18 o 
  -5   2   7      585.81      653.85     47.30 o 
  -4   2   7       17.13       14.03     34.38 o 
  -3   2   7     7961.16     7830.88     78.36 o 
  -2   2   7     3488.83     3317.09    100.79 o 
  -1   2   7       89.68      122.42     30.79 o 
   0   2   7     3176.25     3310.44     70.53 o 
   1   2   7    10092.41    10054.30    127.09 o 
   2   2   7      639.48      631.76     34.84 o 
   3   2   7     1634.09     1655.56     45.32 o 
   4   2   7     4688.05     4909.80    137.29 o 
   5   2   7     4569.81     4381.45     79.30 o 
   6   2   7       26.30       19.70     51.77 o 
  -8   3   7     1385.22     1330.00     79.50 o 
  -7   3   7       61.81       49.74     52.78 o 
  -6   3   7      100.84      100.68     48.99 o 
  -5   3   7      242.51      222.53     46.79 o 
  -4   3   7     5540.73     5551.12     86.46 o 
  -3   3   7       37.26       46.80     31.70 o 
  -2   3   7     2992.22     3097.82     73.88 o 
  -1   3   7     1291.69     1329.67     37.81 o 
   0   3   7     3166.10     3319.98     52.70 o 
   1   3   7       62.28       78.66     31.58 o 
   2   3   7     4204.66     4333.18    107.41 o 
   3   3   7     2859.73     3042.77     77.83 o 
   4   3   7      889.49      915.85     46.12 o 
   5   3   7      183.95      156.22     40.41 o 
   6   3   7     2668.31     2608.00     72.21 o 
  -8   4   7        8.00      -10.14     80.08 o 
  -7   4   7     1038.09     1048.14     66.41 o 
  -6   4   7     1891.80     2053.69     57.19 o 
  -5   4   7     4188.81     4361.55     64.61 o 
  -4   4   7        9.97        3.75     30.96 o 
  -3   4   7     4422.17     4374.59     55.81 o 
  -2   4   7      507.12      488.99     33.30 o 
  -1   4   7      864.14      831.15     35.28 o 
   0   4   7        0.72       -2.59     23.43 o 
   1   4   7     1277.99     1285.46     35.42 o 
   2   4   7        7.07        5.73     28.85 o 
   3   4   7      343.06      388.49     41.55 o 
   4   4   7      199.52      152.62     46.12 o 
   5   4   7      979.35      942.70     44.60 o 
   6   4   7       69.64      105.74     56.10 o 
  -8   5   7      935.87      879.24     85.46 o 
  -7   5   7      814.54      771.35     80.81 o 
  -6   5   7      394.54      391.17     53.20 o 
  -5   5   7     2887.63     3053.47     59.41 o 
  -4   5   7      548.77      536.63     33.36 o 
  -3   5   7      436.84      395.44     27.59 o 
  -2   5   7        1.70      -12.45     36.93 o 
  -1   5   7     1172.39     1215.20     35.42 o 
   0   5   7      202.39      219.90     29.37 o 
   1   5   7        0.28        1.53     30.23 o 
   2   5   7        6.37       11.08     26.43 o 
   3   5   7     1224.23     1333.09     49.27 o 
   4   5   7       35.19       40.83     38.17 o 
   5   5   7      369.14      371.44     45.30 o 
   6   5   7      547.15      493.29     60.76 o 
  -8   6   7       43.70      -10.16     80.80 o 
  -7   6   7       21.96       -0.85     76.53 o 
  -6   6   7     1805.80     1794.90     57.05 o 
  -5   6   7      261.92      249.96     44.40 o 
  -4   6   7     3714.49     3546.82     51.01 o 
  -3   6   7      612.42      521.58     30.14 o 
  -2   6   7     5014.97     4916.15     63.72 o 
  -1   6   7      564.07      527.75     36.94 o 
   0   6   7     3336.02     3619.94     75.08 o 
   1   6   7      879.33      844.56     30.16 o 
   2   6   7      505.54      496.55     29.71 o 
   3   6   7        4.62       -2.14     39.95 o 
   4   6   7     4235.72     4261.83     59.49 o 
   5   6   7      264.29      216.50     59.35 o 
   6   6   7      273.47      180.22     57.91 o 
  -8   7   7      830.15      565.77     88.34 o 
  -7   7   7       44.95       65.63     77.33 o 
  -6   7   7       95.52       83.08     51.62 o 
  -5   7   7      984.81     1024.48     50.45 o 
  -4   7   7     5437.83     5393.58     84.70 o 
  -3   7   7     2281.92     2150.38     45.30 o 
  -2   7   7        2.44        0.46     33.07 o 
  -1   7   7     3653.33     3798.46     53.04 o 
   0   7   7      249.93      191.06     34.89 o 
   1   7   7      716.53      680.08     29.18 o 
   2   7   7      609.56      597.34     34.30 o 
   3   7   7     2640.08     2637.12     70.95 o 
   4   7   7      322.20      296.69     43.02 o 
   5   7   7      241.34      182.23     50.98 o 
   6   7   7      848.88      692.98     50.44 o 
  -8   8   7       32.07      -45.15    121.15 o 
  -7   8   7      685.09      683.50     98.72 o 
  -6   8   7      166.84      133.09     59.82 o 
  -5   8   7     2890.09     2916.82     55.53 o 
  -4   8   7      839.67      870.81     49.82 o 
  -3   8   7     9570.49     9362.70    157.49 o 
  -2   8   7      210.54      228.69     34.52 o 
  -1   8   7      784.85      807.20     41.67 o 
   0   8   7      297.28      259.50     32.20 o 
   1   8   7     2770.10     2789.87     54.07 o 
   2   8   7      100.85       94.22     38.57 o 
   3   8   7      308.33      297.40     45.48 o 
   4   8   7        1.31        0.11     36.34 o 
   5   8   7     1851.41     1825.33     51.47 o 
   6   8   7      450.32      354.26     66.71 o 
  -8   9   7     2797.71     2688.06    136.26 o 
  -7   9   7      192.51      122.95     96.96 o 
  -6   9   7      416.49      350.31     75.51 o 
  -5   9   7       53.40       33.68     58.00 o 
  -4   9   7     5001.88     5196.74    118.18 o 
  -3   9   7      933.09      908.29     35.43 o 
  -2   9   7        4.39       10.27     28.60 o 
  -1   9   7     1124.15     1059.54     46.30 o 
   0   9   7      525.76      511.19     36.83 o 
   1   9   7      162.99      126.71     34.93 o 
   2   9   7     1389.52     1378.37     38.65 o 
   3   9   7     2260.28     2352.79     43.33 o 
   4   9   7       48.51       45.77     38.78 o 
   5   9   7      461.97      401.46     52.61 o 
   6   9   7     1946.63     2088.27    111.96 o 
  -7  10   7      712.00      630.59     83.05 o 
  -6  10   7      956.09      866.16     79.77 o 
  -5  10   7      996.07     1003.79     63.04 o 
  -4  10   7      775.22      759.64     47.15 o 
  -3  10   7     3294.81     3200.05     49.77 o 
  -2  10   7     9587.58    10137.22    140.41 o 
  -1  10   7      224.72      239.93     35.37 o 
   0  10   7     1435.95     1517.70     51.72 o 
   1  10   7     4105.93     3952.98     51.53 o 
   2  10   7     2869.95     3048.07     46.87 o 
   3  10   7      692.46      663.77     44.12 o 
   4  10   7     4231.09     4293.63    156.87 o 
   5  10   7      923.84      819.68     58.37 o 
   6  10   7       33.28      -41.97    122.19 o 
  -7  11   7     1157.83      944.81     76.79 o 
  -6  11   7       38.76       34.61     88.08 o 
  -5  11   7     2288.08     2266.76     59.58 o 
  -4  11   7       32.26       13.54     43.33 o 
  -3  11   7     1843.33     1948.14     52.22 o 
  -2  11   7       21.25       16.60     34.60 o 
  -1  11   7     5364.27     5435.81     60.96 o 
   0  11   7      362.17      338.97     33.47 o 
   1  11   7      523.28      514.38     39.27 o 
   2  11   7     1339.90     1340.80     50.70 o 
   3  11   7     8164.27     8801.76    238.27 o 
   4  11   7      198.26      137.15     47.80 o 
   5  11   7     1597.42     1534.90     57.59 o 
  -7  12   7       11.98        6.28     98.02 o 
  -6  12   7     3518.38     3597.04    126.26 o 
  -5  12   7      750.50      673.25     75.82 o 
  -4  12   7       90.15      104.39     44.26 o 
  -3  12   7      564.42      552.83     46.64 o 
  -2  12   7     7168.82     7897.81    152.64 o 
  -1  12   7      924.15      921.12     39.06 o 
   0  12   7     6226.61     6922.00    129.25 o 
   1  12   7      525.93      557.06     51.06 o 
   2  12   7     4377.07     4662.05    156.94 o 
   3  12   7       19.26       -9.31     46.18 o 
   4  12   7     4573.17     5007.49    106.66 o 
   5  12   7       53.23       32.09     52.31 o 
  -7  13   7     1827.98     1603.32    228.66 o 
  -6  13   7       99.11       38.40     78.00 o 
  -5  13   7      576.22      611.83     75.79 o 
  -4  13   7     1948.21     2008.53     52.31 o 
  -3  13   7     2852.05     2970.32     56.82 o 
  -2  13   7      441.71      435.96     45.65 o 
  -1  13   7     1429.61     1621.51     44.46 o 
   0  13   7      217.26      208.12     45.08 o 
   1  13   7       27.18       -2.16     39.86 o 
   2  13   7     2279.36     2312.47     52.11 o 
   3  13   7     2029.29     2155.29     56.22 o 
   4  13   7       18.44        2.53     54.72 o 
   5  13   7      602.77      486.67     59.23 o 
  -7  14   7      956.25      782.44    104.75 o 
  -6  14   7      291.23      201.24     79.40 o 
  -5  14   7     1021.27      878.90     88.60 o 
  -4  14   7      512.74      488.65     44.95 o 
  -3  14   7     3633.61     3882.73     57.69 o 
  -2  14   7      833.26      900.44     48.03 o 
  -1  14   7      198.63      172.08     35.85 o 
   0  14   7      390.64      316.00     42.11 o 
   1  14   7     3763.38     4163.46     85.90 o 
   2  14   7      186.96      133.94     46.38 o 
   3  14   7      732.65      677.38     49.97 o 
   4  14   7      256.10      215.91     56.10 o 
   5  14   7     1041.92      904.11     68.57 o 
  -6  15   7      163.48       57.52     79.78 o 
  -5  15   7      601.35      520.74     79.85 o 
  -4  15   7     2023.74     2016.69     54.58 o 
  -3  15   7       60.21       45.64     42.90 o 
  -2  15   7      992.55      970.21     39.87 o 
  -1  15   7      239.88      211.66     41.56 o 
   0  15   7     2559.09     2761.15     57.81 o 
   1  15   7        6.50      -10.42     45.59 o 
   2  15   7     1892.47     1958.18     85.31 o 
   3  15   7      121.04       76.32     66.21 o 
   4  15   7       49.45       29.64     51.67 o 
  -6  16   7     1034.29      774.66     97.04 o 
  -5  16   7       70.29       62.12     94.99 o 
  -4  16   7      735.38      656.43     48.72 o 
  -3  16   7     1499.43     1515.93     48.11 o 
  -2  16   7      456.55      522.61     43.83 o 
  -1  16   7       72.35       34.50     45.11 o 
   0  16   7      620.30      614.05     44.86 o 
   1  16   7     4696.53     4939.89    110.59 o 
   2  16   7       39.76       46.75     46.31 o 
   3  16   7       62.14       59.67     60.25 o 
   4  16   7      988.55      854.13     60.68 o 
  -6  17   7       40.99      -18.82    119.71 o 
  -5  17   7     1180.47     1246.98    101.57 o 
  -4  17   7       49.53       64.45     55.66 o 
  -3  17   7       18.21       20.11     42.14 o 
  -2  17   7       77.85      119.29     36.31 o 
  -1  17   7     1963.68     2065.94     45.58 o 
   0  17   7       52.14       38.36     45.98 o 
   1  17   7       18.88       56.64     46.29 o 
   2  17   7       16.41       33.55     58.78 o 
   3  17   7      717.01      665.09     70.35 o 
   4  17   7       57.47      135.51     80.76 o 
  -5  18   7      273.01      183.99     97.28 o 
  -4  18   7       57.62       73.73     55.03 o 
  -3  18   7      508.77      526.63     61.09 o 
  -2  18   7      773.19      786.12     50.07 o 
  -1  18   7        0.10       -7.50     46.05 o 
   0  18   7      751.65      689.12     43.69 o 
   1  18   7      511.41      549.54     57.52 o 
   2  18   7       27.53       19.57     54.67 o 
   3  18   7      134.16       74.13     56.55 o 
  -5  19   7      495.67      437.01    110.59 o 
  -4  19   7     2586.79     2426.98     67.02 o 
  -3  19   7       12.88      -28.60     56.14 o 
  -2  19   7     1103.15     1250.81     58.69 o 
  -1  19   7       24.29        4.07     53.79 o 
   0  19   7     1560.62     1585.76     60.46 o 
   1  19   7       17.29       24.16     54.83 o 
   2  19   7     1154.96     1169.38     60.85 o 
   3  19   7        9.18       65.56     61.68 o 
  -4  20   7      261.22      182.22     53.22 o 
  -3  20   7     2310.43     2322.88     70.08 o 
  -2  20   7      148.10       48.74     60.44 o 
  -1  20   7        0.37      -13.86     47.22 o 
   0  20   7      154.00      105.43     51.32 o 
   1  20   7     4156.51     4162.63    127.22 o 
   2  20   7       34.97       39.57     61.81 o 
   3  20   7      197.54      113.50    122.07 o 
  -4  21   7      770.37      660.79     73.20 o 
  -3  21   7      780.40      761.89     59.89 o 
  -2  21   7      946.90      939.83     59.43 o 
  -1  21   7      998.18      920.87     55.51 o 
   0  21   7     1315.22     1213.91     56.94 o 
   1  21   7       31.81       24.81     68.85 o 
   2  21   7     2478.41     2408.41     94.06 o 
  -3  22   7      287.19      197.80     83.32 o 
  -2  22   7     1819.86     1615.64    119.95 o 
  -1  22   7      156.90      102.38     62.22 o 
   0  22   7      930.10      786.42     56.24 o 
   1  22   7      749.61      627.11     79.07 o 
  -2  23   7      219.62      199.19     99.67 o 
  -1  23   7     3400.44     3706.51     78.69 o 
   0  23   7        0.17      -47.95     64.76 o 
  -8   0   8     1869.99     2026.28    137.79 o 
  -6   0   8     1372.05     1303.17     85.11 o 
  -4   0   8     2993.31     3282.89     91.62 o 
  -2   0   8     7473.28     7423.37    122.46 o 
   0   0   8     1219.04     1205.74     61.33 o 
   2   0   8     3266.22     3586.93     85.44 o 
   4   0   8       56.24       51.03     51.81 o 
   6   0   8      649.56      560.17     89.59 o 
  -8   1   8      196.25      208.87     86.72 o 
  -7   1   8     2302.20     2376.15     81.81 o 
  -6   1   8      982.22      958.82     60.52 o 
  -5   1   8      529.39      451.17     52.91 o 
  -4   1   8        1.69       19.00     43.71 o 
  -3   1   8     3209.51     3179.25     62.97 o 
  -2   1   8      759.55      781.13     31.47 o 
  -1   1   8      554.74      535.13     30.96 o 
   0   1   8      531.23      548.81     31.62 o 
   1   1   8     3331.26     3403.42     58.61 o 
   2   1   8        0.16       13.30     40.10 o 
   3   1   8     1134.98     1218.22     55.34 o 
   4   1   8     1609.56     1481.11     44.69 o 
   5   1   8      940.85      891.76     58.78 o 
   6   1   8       15.60       30.95     99.62 o 
  -8   2   8      896.57      844.28     96.97 o 
  -7   2   8     1770.66     1891.98     81.66 o 
  -6   2   8       85.61       56.89     48.89 o 
  -5   2   8     2598.51     2703.18     73.25 o 
  -4   2   8      136.22      159.01     49.51 o 
  -3   2   8      375.60      394.78     34.27 o 
  -2   2   8      893.99      923.84     34.91 o 
  -1   2   8     2009.17     2086.04     34.84 o 
   0   2   8       66.60       47.83     34.15 o 
   1   2   8      611.93      538.82     30.51 o 
   2   2   8      435.21      460.91     45.80 o 
   3   2   8     1589.90     1528.74     51.60 o 
   4   2   8       11.78       53.72     39.36 o 
   5   2   8     1261.70     1285.72     71.96 o 
   6   2   8        3.18       58.55    120.39 o 
  -8   3   8       91.11       63.54     90.91 o 
  -7   3   8      312.18      260.76     66.59 o 
  -6   3   8     5484.32     5504.44    112.00 o 
  -5   3   8      153.13      164.26     47.69 o 
  -4   3   8       24.62       51.88     49.27 o 
  -3   3   8       16.16       14.06     33.53 o 
  -2   3   8     3337.41     3447.16     64.09 o 
  -1   3   8      563.68      559.35     36.78 o 
   0   3   8     1906.09     1883.14     53.67 o 
   1   3   8     1177.17     1225.55     37.23 o 
   2   3   8      841.39      837.32     47.39 o 
   3   3   8       78.86       71.06     45.44 o 
   4   3   8     4364.85     4480.82    115.79 o 
   5   3   8      995.27      956.60     58.99 o 
  -8   4   8       69.36       30.56     99.37 o 
  -7   4   8     1169.37     1207.59     68.17 o 
  -6   4   8        8.89       -4.58     49.99 o 
  -5   4   8     2452.64     2682.87     67.78 o 
  -4   4   8     2666.18     2703.79     59.28 o 
  -3   4   8       19.47       24.05     34.08 o 
  -2   4   8      288.26      283.08     35.80 o 
  -1   4   8     3399.47     3365.63     42.60 o 
   0   4   8     2668.09     2684.45     43.89 o 
   1   4   8       49.04       51.25     30.17 o 
   2   4   8     2747.25     3102.19     49.50 o 
   3   4   8     3323.94     3392.22     85.00 o 
   4   4   8      389.71      358.76     41.44 o 
   5   4   8      390.84      368.71     53.71 o 
  -8   5   8        4.41       -2.89    105.47 o 
  -7   5   8       85.74       87.23     71.81 o 
  -6   5   8      431.10      386.22     47.85 o 
  -5   5   8     1649.86     1642.67     52.39 o 
  -4   5   8      521.88      487.06     49.72 o 
  -3   5   8     4118.95     3992.55     52.00 o 
  -2   5   8     2377.87     2298.79     68.63 o 
  -1   5   8       33.04        3.36     37.95 o 
   0   5   8      162.35      149.90     31.87 o 
   1   5   8    11585.46    12305.91    247.48 o 
   2   5   8      698.32      676.32     47.12 o 
   3   5   8     1519.08     1507.04     42.74 o 
   4   5   8      804.27      734.71     50.09 o 
   5   5   8     3285.09     3264.11     79.61 o 
  -7   6   8      417.78      381.81     80.27 o 
  -6   6   8      437.02      363.21     54.46 o 
  -5   6   8       58.04       50.45     42.73 o 
  -4   6   8     4280.03     4705.95     63.37 o 
  -3   6   8      656.83      639.44     43.54 o 
  -2   6   8      371.37      369.95     34.07 o 
  -1   6   8      167.88      122.18     31.90 o 
   0   6   8     1235.81     1215.66     34.14 o 
   1   6   8       74.16       71.76     35.57 o 
   2   6   8     7989.96     8405.23    147.74 o 
   3   6   8       89.00      101.61     41.69 o 
   4   6   8      315.12      252.59     51.94 o 
   5   6   8      142.89       60.35     52.30 o 
  -7   7   8       79.49       32.15     79.14 o 
  -6   7   8     2646.97     2676.09     69.52 o 
  -5   7   8     2641.80     2748.29     62.66 o 
  -4   7   8      308.92      320.36     37.42 o 
  -3   7   8     3208.81     3367.77     55.27 o 
  -2   7   8      589.61      597.73     35.31 o 
  -1   7   8     4121.97     4189.53     58.09 o 
   0   7   8     1348.07     1375.04     42.94 o 
   1   7   8     2559.51     2765.54     49.95 o 
   2   7   8     1376.28     1395.28     49.66 o 
   3   7   8      656.28      638.25     37.25 o 
   4   7   8     1314.18     1393.55     68.47 o 
   5   7   8     1292.87     1226.61     52.50 o 
  -7   8   8     1042.05      954.84     84.54 o 
  -6   8   8      145.08      139.08     77.12 o 
  -5   8   8     3784.24     3816.05     61.88 o 
  -4   8   8     1203.40     1266.00     50.84 o 
  -3   8   8      438.13      473.95     42.52 o 
  -2   8   8        6.28      -30.00     48.47 o 
  -1   8   8     1433.44     1409.79     45.90 o 
   0   8   8     1073.93     1096.29     48.69 o 
   1   8   8      209.65      211.42     35.79 o 
   2   8   8      202.67      172.06     34.47 o 
   3   8   8     3515.36     3735.17     98.77 o 
   4   8   8        0.28       13.48     59.62 o 
   5   8   8      989.54      866.06     56.34 o 
  -7   9   8      184.65      119.94     80.32 o 
  -6   9   8     1760.95     1731.17     83.17 o 
  -5   9   8      174.72      133.10     52.25 o 
  -4   9   8     2004.80     2167.25     50.30 o 
  -3   9   8      214.05      190.53     36.47 o 
  -2   9   8     4061.37     4492.63    101.89 o 
  -1   9   8     1027.82     1027.87     42.54 o 
   0   9   8     5352.29     5768.82     63.22 o 
   1   9   8        1.43        3.49     44.07 o 
   2   9   8     2921.81     2975.73     66.66 o 
   3   9   8      252.71      204.73     37.58 o 
   4   9   8     3628.41     3770.06     92.23 o 
   5   9   8       43.27       35.12     49.08 o 
  -7  10   8      341.78      238.24     82.66 o 
  -6  10   8      150.79      130.83     60.47 o 
  -5  10   8      723.91      740.95     56.33 o 
  -4  10   8     1245.16     1265.34     52.84 o 
  -3  10   8        2.07        7.17     40.39 o 
  -2  10   8      569.84      624.16     51.87 o 
  -1  10   8     2196.29     2495.61     52.21 o 
   0  10   8      453.11      457.03     42.91 o 
   1  10   8     1150.23     1190.90     49.58 o 
   2  10   8     2382.29     2465.63     50.77 o 
   3  10   8     1760.24     1768.18     60.15 o 
   4  10   8      270.90      251.77     55.64 o 
   5  10   8      344.82      274.52     65.52 o 
  -7  11   8     2602.79     2578.98    106.54 o 
  -6  11   8       58.73       49.31     60.42 o 
  -5  11   8     1499.26     1405.18     63.23 o 
  -4  11   8       13.61        6.30     47.00 o 
  -3  11   8     2912.86     3338.52     85.04 o 
  -2  11   8      167.79      122.87     44.70 o 
  -1  11   8        2.97       18.84     44.49 o 
   0  11   8     1654.63     1716.75     46.19 o 
   1  11   8     2384.66     2412.67     89.64 o 
   2  11   8       30.08       21.19     42.05 o 
   3  11   8      102.83      112.31     46.77 o 
   4  11   8       95.40       51.75     48.47 o 
   5  11   8       28.08      -13.72     70.17 o 
  -7  12   8        0.33      -59.46     99.64 o 
  -6  12   8      358.15      295.60     69.17 o 
  -5  12   8      417.65      428.42     77.31 o 
  -4  12   8     3501.99     3605.73     60.59 o 
  -3  12   8      117.25      138.51     42.00 o 
  -2  12   8      531.38      597.70     40.41 o 
  -1  12   8      208.11      234.11     45.32 o 
   0  12   8      188.09      179.91     45.84 o 
   1  12   8      561.44      547.88     52.81 o 
   2  12   8      392.60      383.53     41.07 o 
   3  12   8     2556.53     2633.04     64.03 o 
   4  12   8      131.10       55.19     52.02 o 
  -6  13   8      916.80      866.87     83.40 o 
  -5  13   8       20.67       11.95     66.29 o 
  -4  13   8      667.71      643.79     38.95 o 
  -3  13   8     2155.63     2363.82     55.44 o 
  -2  13   8     1209.91     1308.18     40.39 o 
  -1  13   8      463.05      431.30     46.96 o 
   0  13   8     1746.74     1799.93     57.65 o 
   1  13   8     2591.42     2608.39     53.96 o 
   2  13   8      819.22      758.88     55.29 o 
   3  13   8       26.16        4.78     50.83 o 
   4  13   8     1711.34     1563.91     60.73 o 
  -6  14   8      716.88      536.83     73.83 o 
  -5  14   8     1530.16     1545.14     87.38 o 
  -4  14   8       15.98       51.21     51.08 o 
  -3  14   8       66.37       42.80     39.03 o 
  -2  14   8     1360.83     1356.05     55.53 o 
  -1  14   8     3769.05     4000.91     98.16 o 
   0  14   8       31.27        6.88     45.61 o 
   1  14   8      846.50      818.39     50.23 o 
   2  14   8        1.81       45.71     53.86 o 
   3  14   8     2646.17     2746.92    118.47 o 
   4  14   8        1.26       25.69     62.59 o 
  -6  15   8     1994.04     2034.53     94.04 o 
  -5  15   8     1399.68     1316.01     75.24 o 
  -4  15   8       36.36       85.58     54.95 o 
  -3  15   8      216.59      192.92     45.01 o 
  -2  15   8     2666.24     2731.82     63.03 o 
  -1  15   8      476.05      414.67     47.99 o 
   0  15   8     1954.24     2023.57     49.68 o 
   1  15   8      482.53      434.30     49.22 o 
   2  15   8      456.39      417.81     61.49 o 
   3  15   8      101.98       88.53     68.53 o 
   4  15   8     1989.27     1831.32     79.11 o 
  -5  16   8     1305.50     1231.19     84.60 o 
  -4  16   8     2569.91     2540.78     91.21 o 
  -3  16   8     1027.16     1016.66     58.47 o 
  -2  16   8       83.63      124.14     42.61 o 
  -1  16   8      774.63      750.60     55.61 o 
   0  16   8     2552.21     2428.51     58.95 o 
   1  16   8      147.72       79.81     59.49 o 
   2  16   8     1763.05     1780.68     67.60 o 
   3  16   8       10.23      -14.16     52.20 o 
  -5  17   8     1006.50      851.96     66.43 o 
  -4  17   8      114.72       70.23     56.10 o 
  -3  17   8     3259.36     3392.32     68.71 o 
  -2  17   8      495.94      470.69     60.77 o 
  -1  17   8      350.19      385.71     60.12 o 
   0  17   8       85.22       61.34     54.63 o 
   1  17   8     4606.70     4958.82    117.56 o 
   2  17   8       63.94       68.38     55.70 o 
   3  17   8      713.32      571.95     78.18 o 
  -5  18   8      234.70      146.25     77.63 o 
  -4  18   8     1549.15     1568.27     69.22 o 
  -3  18   8       13.51        5.47     50.89 o 
  -2  18   8     1549.41     1576.09     53.72 o 
  -1  18   8      367.75      335.54     68.23 o 
   0  18   8     2461.71     2500.47     74.91 o 
   1  18   8       12.23       11.97     55.90 o 
   2  18   8     2967.01     2871.70    192.87 o 
  -4  19   8        0.34       19.88     63.99 o 
  -3  19   8      685.25      638.39     60.74 o 
  -2  19   8      582.44      559.26     58.05 o 
  -1  19   8       45.05       23.02     51.12 o 
   0  19   8      522.75      476.02     50.78 o 
   1  19   8     3054.57     2953.32     74.28 o 
   2  19   8      126.04      114.21     76.62 o 
  -3  20   8      223.99      119.39     71.51 o 
  -2  20   8      244.99      261.00     62.33 o 
  -1  20   8     2268.77     2261.49     65.55 o 
   0  20   8      192.57       95.09     62.76 o 
   1  20   8        7.47      -52.83     74.82 o 
  -2  21   8     1885.63     1799.17     68.68 o 
  -1  21   8      537.72      471.69     70.42 o 
   0  21   8      496.59      408.57     77.64 o 
  -6   0   9     4600.46     4897.90    126.76 o 
  -4   0   9      216.85      160.04     72.05 o 
  -2   0   9     4823.08     5158.10     75.29 o 
   0   0   9      190.45      215.76     44.88 o 
   2   0   9     1456.74     1642.76    110.27 o 
   4   0   9     2729.73     2807.48    121.65 o 
  -7   1   9     1604.48     1598.89     79.12 o 
  -6   1   9      245.99      245.92     71.39 o 
  -5   1   9      934.46      997.10     57.05 o 
  -4   1   9      484.09      487.25     47.90 o 
  -3   1   9      806.95      968.29     54.28 o 
  -2   1   9     1824.01     1942.01     39.60 o 
  -1   1   9     4436.51     4763.66     70.92 o 
   0   1   9      120.67      105.02     32.99 o 
   1   1   9      127.55      167.08     50.22 o 
   2   1   9     3035.27     3251.41     64.24 o 
   3   1   9     1760.11     1831.66     58.25 o 
   4   1   9      166.39      164.51     51.68 o 
   5   1   9      671.53      661.87     71.52 o 
  -7   2   9      648.30      595.61     80.42 o 
  -6   2   9      175.37      165.39     70.13 o 
  -5   2   9        6.16       20.39     45.86 o 
  -4   2   9       24.76       55.63     50.70 o 
  -3   2   9     2876.76     3107.26     59.93 o 
  -2   2   9     1325.85     1412.74     44.06 o 
  -1   2   9      509.30      563.66     33.58 o 
   0   2   9      719.53      750.15     43.06 o 
   1   2   9     6175.66     6518.39    137.98 o 
   2   2   9      973.70     1055.02     55.52 o 
   3   2   9     1031.73     1134.07     56.01 o 
   4   2   9     1165.59     1111.26     61.04 o 
   5   2   9     1813.46     1850.92     76.92 o 
  -7   3   9       56.88       64.97     76.56 o 
  -6   3   9      253.66      206.60     68.55 o 
  -5   3   9     1316.91     1251.39     58.71 o 
  -4   3   9     1740.16     1874.87     56.05 o 
  -3   3   9       16.03       27.58     49.90 o 
  -2   3   9     4417.92     4771.30     87.63 o 
  -1   3   9       12.66       16.49     34.55 o 
   0   3   9     1974.04     2000.35     47.76 o 
   1   3   9       14.66       45.81     38.42 o 
   2   3   9     5209.36     5607.57     82.01 o 
   3   3   9      964.78      893.13     57.84 o 
   4   3   9       24.35       39.35     55.14 o 
   5   3   9       32.56        7.36     85.32 o 
  -7   4   9     1662.34     1604.08     89.28 o 
  -6   4   9     2881.67     3088.14     80.75 o 
  -5   4   9      906.29      901.88     59.66 o 
  -4   4   9      363.05      391.88     47.89 o 
  -3   4   9     1963.54     2160.93     50.74 o 
  -2   4   9      154.43      224.73     41.72 o 
  -1   4   9      498.36      500.86     42.31 o 
   0   4   9     1261.26     1301.71     38.69 o 
   1   4   9     2871.09     3097.92     71.66 o 
   2   4   9        0.59       38.88     35.87 o 
   3   4   9      271.26      230.73     38.35 o 
   4   4   9       94.94       85.35     55.30 o 
   5   4   9      234.38      193.43     65.64 o 
  -7   5   9     1180.38     1098.29     88.31 o 
  -6   5   9        0.55      -32.44     74.69 o 
  -5   5   9     3988.63     4175.23     76.07 o 
  -4   5   9     1169.12     1152.55     56.98 o 
  -3   5   9       18.02       -4.11     37.66 o 
  -2   5   9        9.43        7.60     35.11 o 
  -1   5   9     2507.20     2670.10     70.22 o 
   0   5   9       54.76       55.38     35.50 o 
   1   5   9     1871.60     1972.57     46.36 o 
   2   5   9      373.85      384.84     46.71 o 
   3   5   9      401.97      342.05     43.24 o 
   4   5   9       16.56       59.99     55.45 o 
  -7   6   9       39.14       40.10     80.92 o 
  -6   6   9     2639.29     2716.81     93.71 o 
  -5   6   9       96.34       65.49     55.42 o 
  -4   6   9     3529.49     3652.03     73.66 o 
  -3   6   9       47.97       45.57     38.08 o 
  -2   6   9     1255.96     1443.43     43.95 o 
  -1   6   9      949.86      994.79     42.88 o 
   0   6   9     6639.90     7126.29    176.71 o 
   1   6   9     1655.51     1748.12     45.88 o 
   2   6   9      267.70      198.98     39.81 o 
   3   6   9       39.17       50.28     53.87 o 
   4   6   9     1496.11     1557.70     57.59 o 
  -7   7   9       52.37       23.48     75.12 o 
  -6   7   9       41.17       37.75     67.97 o 
  -5   7   9     3688.66     3765.17     75.40 o 
  -4   7   9      671.50      693.35     51.84 o 
  -3   7   9      646.34      607.51     47.53 o 
  -2   7   9      352.28      367.21     46.54 o 
  -1   7   9     2901.75     3088.47     54.74 o 
   0   7   9     1780.91     1732.47     52.45 o 
   1   7   9     4929.36     5447.78     97.69 o 
   2   7   9      657.89      612.17     37.19 o 
   3   7   9     1849.81     1998.31     77.44 o 
   4   7   9      103.12       78.08     45.81 o 
  -7   8   9     2021.15     1959.58    107.81 o 
  -6   8   9      253.06      199.47     63.33 o 
  -5   8   9      856.13      859.04     67.04 o 
  -4   8   9      612.60      634.60     51.78 o 
  -3   8   9     2443.67     2688.90     51.47 o 
  -2   8   9       79.03       88.52     50.26 o 
  -1   8   9      185.99      117.93     45.74 o 
   0   8   9      365.61      363.27     46.61 o 
   1   8   9     5134.13     5304.43     57.81 o 
   2   8   9        9.36       33.50     41.85 o 
   3   8   9      236.73      212.76     48.02 o 
   4   8   9      155.47      101.48     49.20 o 
  -6   9   9        2.97        9.28     68.33 o 
  -5   9   9        4.67        2.51     57.45 o 
  -4   9   9     3708.77     3880.97    128.95 o 
  -3   9   9       81.10       43.29     41.73 o 
  -2   9   9      120.72      154.71     45.71 o 
  -1   9   9      184.50      148.18     50.99 o 
   0   9   9      395.93      389.84     40.06 o 
   1   9   9        1.81      -12.17     39.01 o 
   2   9   9     2149.55     2133.49     62.19 o 
   3   9   9      787.08      714.84     47.51 o 
   4   9   9      175.78      166.27     52.72 o 
  -6  10   9      512.99      368.96     82.29 o 
  -5  10   9      649.66      676.92     69.32 o 
  -4  10   9      130.44      111.49     48.97 o 
  -3  10   9     1639.68     1646.28     47.91 o 
  -2  10   9     1236.04     1399.75     52.59 o 
  -1  10   9        4.02       -4.54     50.94 o 
   0  10   9     2192.89     2198.16     64.09 o 
   1  10   9     1519.94     1527.78     55.93 o 
   2  10   9     2090.89     2149.95     54.24 o 
   3  10   9       77.27       48.09     61.02 o 
   4  10   9     1126.57     1168.30     66.39 o 
  -6  11   9      109.03       93.12     81.31 o 
  -5  11   9     1134.12     1193.72     72.24 o 
  -4  11   9      130.80      131.17     60.88 o 
  -3  11   9       60.55       63.19     42.19 o 
  -2  11   9      687.07      596.28     45.75 o 
  -1  11   9     5238.97     5523.85    108.68 o 
   0  11   9       26.91       26.06     41.91 o 
   1  11   9      122.21      136.71     46.68 o 
   2  11   9        7.95       28.61     54.57 o 
   3  11   9     3106.48     3278.17    134.42 o 
   4  11   9       27.06       -1.73     60.20 o 
  -6  12   9     1537.79     1467.95     92.44 o 
  -5  12   9      249.18      174.61     69.22 o 
  -4  12   9       27.33       32.88     56.11 o 
  -3  12   9       11.22        8.44     39.11 o 
  -2  12   9     2326.16     2488.91     55.15 o 
  -1  12   9      206.73      194.83     52.36 o 
   0  12   9     2512.37     2450.92     54.85 o 
   1  12   9       76.43       76.44     57.02 o 
   2  12   9     2816.45     2874.46    102.01 o 
   3  12   9        0.34        4.33     48.35 o 
  -6  13   9       39.98        5.85     99.41 o 
  -5  13   9       78.59       12.36     63.96 o 
  -4  13   9      976.27      933.37     57.29 o 
  -3  13   9     1006.66     1017.83     54.06 o 
  -2  13   9      461.70      470.04     48.88 o 
  -1  13   9      902.17      910.45     56.20 o 
   0  13   9      169.01      109.16     57.84 o 
   1  13   9      195.72      159.95     54.96 o 
   2  13   9     2000.84     1984.62     68.07 o 
   3  13   9      311.38      228.69     57.74 o 
  -5  14   9      836.31      592.40     67.26 o 
  -4  14   9      789.79      775.86     59.06 o 
  -3  14   9     2492.93     2640.44     60.60 o 
  -2  14   9      338.16      276.46     60.04 o 
  -1  14   9       59.24       44.91     65.84 o 
   0  14   9      340.89      266.01     55.54 o 
   1  14   9     2751.49     2798.74    133.77 o 
   2  14   9       94.77       77.30     56.05 o 
   3  14   9      406.45      332.30     77.91 o 
  -5  15   9      380.08      348.54     86.25 o 
  -4  15   9     2259.14     2170.27     78.54 o 
  -3  15   9      519.88      503.69     62.17 o 
  -2  15   9     2003.70     2134.48     74.52 o 
  -1  15   9      458.82      381.94     52.73 o 
   0  15   9      714.41      688.31     58.30 o 
   1  15   9      311.09      310.31     57.13 o 
   2  15   9     1581.74     1440.13     73.22 o 
  -4  16   9      798.83      680.63     60.50 o 
  -3  16   9      906.81      801.60     56.97 o 
  -2  16   9      386.80      303.37     56.70 o 
  -1  16   9       89.96       49.60     60.80 o 
   0  16   9     1624.62     1587.07     62.85 o 
   1  16   9     1277.61     1181.35     86.82 o 
   2  16   9       25.03        2.38     74.99 o 
  -4  17   9      108.71       64.58     69.62 o 
  -3  17   9        1.67      -16.71     56.14 o 
  -2  17   9       88.81       43.74     61.64 o 
  -1  17   9     1536.97     1535.17     68.49 o 
   0  17   9        2.85        3.24     56.11 o 
   1  17   9      931.08      820.83     66.53 o 
  -3  18   9      574.65      563.63     66.38 o 
  -2  18   9      601.92      491.16     72.54 o 
  -1  18   9        4.64       11.19     55.98 o 
   0  18   9      833.23      771.01     60.68 o 
   1  18   9      552.72      401.77     78.49 o 
  -2  19   9     1384.19     1336.48    130.44 o 
  -1  19   9      686.11      656.84     87.20 o 
   0  19   9     1354.52     1166.82    100.01 o 
  -6   0  10      965.35      917.08    105.21 o 
  -4   0  10     2117.63     2067.72     71.58 o 
  -2   0  10     6612.57     6628.07    161.69 o 
   0   0  10     1216.46     1137.00     53.13 o 
   2   0  10     4492.29     4943.91    351.74 o 
   4   0  10      139.39      100.60     98.54 o 
  -6   1  10     1005.98      911.27     74.42 o 
  -5   1  10       14.25       22.74     59.79 o 
  -4   1  10       71.49       71.86     46.83 o 
  -3   1  10     4516.71     4665.71     68.42 o 
  -2   1  10      342.60      382.99     40.86 o 
  -1   1  10      409.51      458.56     42.95 o 
   0   1  10      293.29      273.96     35.12 o 
   1   1  10     1565.28     1599.93     46.13 o 
   2   1  10        0.54       81.61     66.30 o 
   3   1  10     1589.42     1551.53     66.80 o 
   4   1  10      259.11      173.01     70.35 o 
  -6   2  10       87.28       90.01     69.63 o 
  -5   2  10     2087.86     2235.66     73.93 o 
  -4   2  10      470.87      474.36     49.65 o 
  -3   2  10      335.04      415.55     48.08 o 
  -2   2  10     1009.77      993.69     38.94 o 
  -1   2  10     2912.29     3014.22     47.12 o 
   0   2  10       67.27       39.08     36.49 o 
   1   2  10      420.12      383.57     43.62 o 
   2   2  10      935.59      961.51     57.46 o 
   3   2  10      519.54      522.59     57.95 o 
   4   2  10      250.99      162.77     70.27 o 
  -6   3  10     3158.21     3123.26     82.42 o 
  -5   3  10        2.84       13.27     54.86 o 
  -4   3  10      502.22      480.51     54.86 o 
  -3   3  10      493.37      437.26     44.47 o 
  -2   3  10     2550.09     2725.05     50.35 o 
  -1   3  10       61.83       33.31     39.28 o 
   0   3  10     1719.06     1765.23     51.50 o 
   1   3  10      248.25      225.06     43.21 o 
   2   3  10      116.67      100.09     50.46 o 
   3   3  10       22.30      -18.82     48.00 o 
   4   3  10     1175.98     1018.32     83.02 o 
  -6   4  10        7.39       16.17     64.15 o 
  -5   4  10     1246.54     1252.43     66.68 o 
  -4   4  10      111.87       91.83     52.73 o 
  -3   4  10        0.02       -3.55     46.01 o 
  -2   4  10      417.55      369.87     43.92 o 
  -1   4  10     4360.22     4664.06    100.30 o 
   0   4  10     1840.61     1844.63     52.07 o 
   1   4  10      569.29      450.29     44.97 o 
   2   4  10      440.88      393.63     56.40 o 
   3   4  10      730.79      609.76     54.52 o 
   4   4  10       66.29      -42.56    172.53 o 
  -6   5  10      177.84      147.00     73.82 o 
  -5   5  10      179.93      149.36     61.66 o 
  -4   5  10      210.98      176.31     58.48 o 
  -3   5  10     1430.27     1514.77     49.38 o 
  -2   5  10      336.34      345.47     46.99 o 
  -1   5  10        4.99      -22.33     51.57 o 
   0   5  10      591.41      572.39     48.35 o 
   1   5  10     3249.05     3348.09     72.75 o 
   2   5  10      260.72      192.90     51.02 o 
   3   5  10      110.47       99.45     45.87 o 
  -6   6  10        2.22      -44.92     76.80 o 
  -5   6  10       29.36       48.50     67.57 o 
  -4   6  10     1465.33     1605.80     72.63 o 
  -3   6  10       40.07       24.70     42.51 o 
  -2   6  10      266.44      263.47     43.14 o 
  -1   6  10      236.86      183.95     42.93 o 
   0   6  10      590.00      549.72     47.91 o 
   1   6  10      476.35      434.55     52.75 o 
   2   6  10     2137.13     2406.74     78.96 o 
   3   6  10      733.39      546.89     55.01 o 
  -6   7  10     1314.79     1287.71     76.47 o 
  -5   7  10      969.90      962.58     79.55 o 
  -4   7  10      324.99      275.62     61.21 o 
  -3   7  10      338.38      342.19     44.26 o 
  -2   7  10     1688.63     1645.67     49.52 o 
  -1   7  10      213.31      214.26     39.84 o 
   0   7  10     1663.41     1701.14     51.40 o 
   1   7  10     1250.68     1379.58     62.76 o 
   2   7  10       45.02       42.97     60.20 o 
   3   7  10       55.83       57.89     52.35 o 
  -6   8  10       25.17       36.31     95.58 o 
  -5   8  10     1423.79     1484.59     69.34 o 
  -4   8  10      457.13      442.92     71.61 o 
  -3   8  10       81.35       71.26     52.94 o 
  -2   8  10       20.49       15.40     36.83 o 
  -1   8  10     3945.86     4081.36     87.77 o 
   0   8  10      479.12      465.63     45.55 o 
   1   8  10      737.03      752.07     53.10 o 
   2   8  10      232.51      166.43     55.91 o 
   3   8  10      664.40      485.89     64.58 o 
  -6   9  10     1324.67      970.50    207.79 o 
  -5   9  10        3.61        9.93     75.23 o 
  -4   9  10     1352.95     1356.12     73.31 o 
  -3   9  10      392.73      386.87     55.34 o 
  -2   9  10     1061.69     1080.34     60.16 o 
  -1   9  10      491.22      377.35     46.01 o 
   0   9  10     3980.24     4116.17     97.14 o 
   1   9  10       44.37       64.76     59.72 o 
   2   9  10      359.07      330.31     52.27 o 
   3   9  10      262.49      217.89     65.07 o 
  -5  10  10      467.05      363.58     77.98 o 
  -4  10  10     1455.06     1442.63     65.07 o 
  -3  10  10       69.84       45.52     59.67 o 
  -2  10  10     1628.91     1795.42     66.56 o 
  -1  10  10     1300.61     1430.42     61.75 o 
   0  10  10       29.04       76.59     65.94 o 
   1  10  10      721.10      683.12     57.96 o 
   2  10  10      843.89      822.00     64.70 o 
   3  10  10      817.69      814.36     63.24 o 
  -5  11  10      576.60      518.42     70.19 o 
  -4  11  10      338.61      312.01     62.54 o 
  -3  11  10     3745.43     4055.72     97.98 o 
  -2  11  10        0.30      -10.60     50.41 o 
  -1  11  10      108.16       84.83     59.57 o 
   0  11  10       74.27       70.70     54.61 o 
   1  11  10     1283.23     1257.80     56.45 o 
   2  11  10       25.38      -26.08     56.47 o 
  -5  12  10      127.38      112.03     86.32 o 
  -4  12  10     1919.62     1768.57     68.42 o 
  -3  12  10       14.75        1.82     55.94 o 
  -2  12  10     2727.78     2781.40     66.91 o 
  -1  12  10      505.83      449.34     49.96 o 
   0  12  10      674.00      589.04     62.89 o 
   1  12  10      365.98      300.27     57.71 o 
   2  12  10     1208.43     1152.60     64.67 o 
  -4  13  10      233.85      162.22     60.16 o 
  -3  13  10     2552.25     2542.85     66.58 o 
  -2  13  10      391.28      381.13     57.25 o 
  -1  13  10      327.50      268.77     52.35 o 
   0  13  10     1807.68     1809.18     74.07 o 
   1  13  10      903.23      785.38     72.19 o 
   2  13  10      165.52       62.98     69.90 o 
  -4  14  10      102.68       60.99     70.72 o 
  -3  14  10      150.31      135.97     62.75 o 
  -2  14  10      764.35      824.72     64.63 o 
  -1  14  10     2665.46     2589.31    115.08 o 
   0  14  10       82.23       75.43     52.24 o 
   1  14  10      481.79      401.57     58.94 o 
  -3  15  10      185.41      117.18     76.72 o 
  -2  15  10      523.80      411.80     64.71 o 
  -1  15  10      746.40      628.99     72.55 o 
   0  15  10     1249.45     1197.92     59.14 o 
   1  15  10      181.40      124.49     85.97 o 
  -3  16  10      168.60       95.18     99.74 o 
  -2  16  10      119.81      127.45     75.99 o 
  -1  16  10      848.17      908.93     78.68 o 
   0  16  10      742.12      666.23     72.24 o 
  -4   0  11       60.67       45.67     79.10 o 
  -2   0  11     1410.68     1534.95     84.66 o 
   0   0  11      341.69      310.07     68.34 o 
   2   0  11       17.51       30.67     62.74 o 
  -5   1  11      493.42      441.99     71.69 o 
  -4   1  11      123.23      134.40     55.61 o 
  -3   1  11      253.05      228.97     61.04 o 
  -2   1  11      883.83      909.43     53.79 o 
  -1   1  11      952.56      943.68     47.82 o 
   0   1  11       49.19       58.47     50.39 o 
   1   1  11       41.60       47.78     44.96 o 
   2   1  11     1386.81     1319.04     75.69 o 
  -5   2  11        0.08       30.83     69.33 o 
  -4   2  11       93.30      102.47     60.58 o 
  -3   2  11     2016.99     2040.69     89.32 o 
  -2   2  11      299.65      291.53     60.63 o 
  -1   2  11      937.93      962.29     50.37 o 
   0   2  11       46.42       34.94     42.13 o 
   1   2  11     1286.81     1285.55     56.30 o 
   2   2  11      202.89      202.36     49.21 o 
  -5   3  11      230.02      189.63     70.26 o 
  -4   3  11      830.19      795.92     71.37 o 
  -3   3  11       16.44       45.22     54.92 o 
  -2   3  11     2945.94     3095.21     58.79 o 
  -1   3  11      665.66      579.93     44.45 o 
   0   3  11      210.47      174.99     41.25 o 
   1   3  11        0.25      -30.85     55.29 o 
   2   3  11     2739.27     2685.20     94.78 o 
  -5   4  11      521.89      454.75     72.66 o 
  -4   4  11      427.82      374.52     62.99 o 
  -3   4  11     2337.44     2387.21     70.79 o 
  -2   4  11     1136.40     1107.50     58.59 o 
  -1   4  11       18.26       35.40     50.78 o 
   0   4  11      717.42      702.90     50.52 o 
   1   4  11      611.73      553.86     54.07 o 
   2   4  11      416.78      240.77     58.50 o 
  -5   5  11     1939.79     1907.82     82.35 o 
  -4   5  11      562.75      538.25     70.90 o 
  -3   5  11       14.10       24.43     51.04 o 
  -2   5  11       98.98       49.94     55.48 o 
  -1   5  11     3073.90     3262.93     69.80 o 
   0   5  11       75.53       57.48     48.16 o 
   1   5  11     1168.18     1000.85     56.84 o 
   2   5  11      209.76      153.54     53.07 o 
  -5   6  11      127.23       76.15     82.39 o 
  -4   6  11     1767.17     1692.98     76.03 o 
  -3   6  11      166.64      142.41     55.84 o 
  -2   6  11      894.93      893.94     63.56 o 
  -1   6  11      129.29      100.63     45.63 o 
   0   6  11     4687.61     5258.42     92.98 o 
   1   6  11       41.82       46.15     43.62 o 
   2   6  11        2.82        3.70     63.48 o 
  -5   7  11     1639.80     1665.05     87.15 o 
  -4   7  11      302.70      266.61     62.99 o 
  -3   7  11      455.05      409.25     62.52 o 
  -2   7  11      981.28      960.77     55.23 o 
  -1   7  11     3347.30     3594.62     65.80 o 
   0   7  11       19.79       35.93     51.77 o 
   1   7  11     1741.93     1657.61    107.85 o 
   2   7  11      311.99      251.70     58.07 o 
  -5   8  11      569.63      581.35    176.48 o 
  -4   8  11      588.27      527.38     65.43 o 
  -3   8  11     2681.26     2582.58     67.86 o 
  -2   8  11       15.67        5.72     51.35 o 
  -1   8  11      112.82       87.57     61.01 o 
   0   8  11     1478.27     1434.03     73.28 o 
   1   8  11      686.85      526.52     55.26 o 
   2   8  11        2.13       12.27     84.87 o 
  -4   9  11     1713.16     1613.26     84.46 o 
  -3   9  11        7.12      -31.90     61.69 o 
  -2   9  11      540.28      524.16     57.96 o 
  -1   9  11       13.51       -7.19     60.92 o 
   0   9  11      270.25      222.55     62.70 o 
   1   9  11       20.26      -37.60     60.27 o 
  -4  10  11      109.17      124.59     71.25 o 
  -3  10  11     1577.74     1537.99     60.48 o 
  -2  10  11       56.77       39.33     61.46 o 
  -1  10  11        1.34       21.93     61.26 o 
   0  10  11      834.21      720.10     56.79 o 
   1  10  11      699.28      667.99     87.50 o 
  -4  11  11       24.55       13.71    173.61 o 
  -3  11  11      161.14      142.15     57.49 o 
  -2  11  11        9.44      -41.12     62.13 o 
  -1  11  11     1987.84     1974.53    121.07 o 
   0  11  11      115.40       59.19     66.22 o 
  -3  12  11       47.70       23.31     64.86 o 
  -2  12  11     1058.73     1057.21     84.77 o 
  -1  12  11        4.26      -19.57     74.63 o 
   0  12  11      593.64      511.13     67.32 o 
  -1  13  11      236.42      213.67     87.43 o 
  -4   0  12     1184.41     1179.65    126.87 o 
  -2   0  12     4063.76     4372.06    150.80 o 
   0   0  12       41.00       -4.00     68.59 o 
  -4   1  12      299.41      273.00     77.96 o 
  -3   1  12     3190.67     3110.53     86.22 o 
  -2   1  12      260.91      195.87     50.58 o 
  -1   1  12      912.95      823.97     55.81 o 
   0   1  12      318.55      226.66     57.62 o 
  -4   2  12      642.95      601.75     79.75 o 
  -3   2  12        0.19       -7.73     59.55 o 
  -2   2  12      658.55      584.55     59.98 o 
  -1   2  12     1459.02     1343.72     55.23 o 
   0   2  12        5.29       -6.89     61.01 o 
  -3   3  12       29.24       -6.48     67.04 o 
  -2   3  12      942.12      846.67     53.82 o 
  -1   3  12       17.15       25.87     52.91 o 
   0   3  12     1200.09     1106.22     57.96 o 
  -3   4  12      311.96      302.30     77.78 o 
  -2   4  12      477.89      383.53     58.84 o 
  -1   4  12      945.27      882.32     57.91 o 
   0   4  12        1.28       -3.40     59.90 o 
  -3   5  12     1414.50     1364.81     82.51 o 
  -2   5  12       13.85       38.57     58.94 o 
  -1   5  12       53.55        5.54     65.38 o 
   0   5  12      400.53      343.89     77.66 o 
  -3   6  12       31.41       44.39     85.72 o 
  -2   6  12      822.39      838.96     68.11 o 
  -1   6  12        0.11      -25.60     56.77 o 
  -2   7  12      371.70      324.83     70.90 o 
  -1   7  12        0.09      -28.76     76.60 o 
                                                 
